# Supplementary material for: A case–control study of occupation/industry and renal cell carcinoma risk
Source: BMC Cancer. 2012 Aug 8;12:344. doi: 10.1186/1471-2407-12-344 (PMC3502582; doi:10.1186/1471-2407-12-344)
Supplement: Additional file 1 — Table S1. Weighted analysis for renal cell carcinoma risk by industry, by sex. [file 1471-2407-12-344-S1.xls]

## Sheet: Table S1
Supplemental Table 1. Weighted analysis for renal cell carcinoma risk by industry, by sex
Job Code and Description				All Participantsa							Menb							Womenb							Caucasiansc							African Americansc
	Case	Control						Case	Control						Case	Control						Case	Control						Case	Control
	N	N	OR	95% CI			P-trend	N	N	OR	95% CI			P-trend	N	N	OR	95% CI			P-trend	N	N	OR	95% CI			P-trend	N	N	OR	95% CI			P-trend
SIC 01: AGRICULTURAL PRODUCTION, CROPS
Never	1161	1191	1					697	668	1					464	523	1					833	694	1					328	497	1
Ever	23	20	1.392	0.691	2.804			16	14	1.482	0.68	3.231			7	6	1.176	0.272	5.09			11	8	1.525	0.49	4.747			12	12	1.333	0.518	3.429
< 5 years	13	15	0.925	0.366	2.338			9	10	1.038	0.379	2.84			4	5	0.816	0.116	5.714			6	8						7	7	1.444	0.352	5.914
5+ years	10	5	3.335	0.964	11.539		0.052	7	4	2.965	0.649	13.541		0.14	3	1	3.631	0	68382000000		0.45	5	0						5	5	1.184	0.258	5.446		0.74
SIC 013: FIELD CROPS, EXCEPT CASH GRAINS
Never	1179	1207	1					710	679	1					469	528	1					843	702						336	505	1
Ever	5	4	1.54	0.31	7.649			3	3	1.275	0.153	10.661			2	1	3.844	0	144000000000			1	0						4	4	1.226	0.172	8.718
< 5 years	4	4						2	3						2	1						1	0						3	4
5+ years	1	0						1	0						0	0						0	0						1	0
SIC 0131: COTTON
Never	1180	1207	1					711	679	1					469	528	1					844	702						336	505	1
Ever	4	4	1.11	0.212	5.802			2	3	0.768	0.067	8.773			2	1	3.844	0	144000000000			0	0						4	4	1.226	0.172	8.718
< 5 years	3	4						1	3						2	1						0	0						3	4
5+ years	1	0						1	0						0	0						0	0						1	0
SIC 0132: TOBACCO
Never	1183	1211						712	682						471	529						843	702						340	509
Ever	1	0						1	0						0	0						1	0						0	0
< 5 years	1	0						1	0						0	0						1	0						0	0
5+ years	0	0						0	0						0	0						0	0						0	0
SIC 016: VEGETABLES AND MELONS
Never	1182	1210	1					712	682						470	528	1					843	701	1					339	509
Ever	2	1	1.216	0	20800000000			1	0						1	1	0.863	0	1.28e+17			1	1	0.347	0	9084000000000			1	0
< 5 years	2	1						1	0						1	1						1	1						1	0
5+ years	0	0						0	0						0	0						0	0						0	0
SIC 0161: VEGETABLES AND MELONS
Never	1182	1210	1					712	682						470	528	1					843	701	1					339	509
Ever	2	1	1.216	0	20800000000			1	0						1	1	0.863	0	1.28e+17			1	1	0.347	0	9084000000000			1	0
< 5 years	2	1						1	0						1	1						1	1						1	0
5+ years	0	0						0	0						0	0						0	0						0	0
SIC 017: FRUITS AND TREE NUTS
Never	1180	1208	1					711	679	1					469	529						842	700	1					338	508	1
Ever	4	3	1.257	0.203	7.795			2	3	0.729	0.048	11.007			2	0						2	2	0.969	0.055	17.004			2	1	2.526	0.553	11.529
< 5 years	3	3						2	3						1	0						2	2						1	1
5+ years	1	0						0	0						1	0						0	0						1	0
SIC 0174: CITRUS FRUITS
Never	1183	1211						712	682						471	529						844	702						339	509
Ever	1	0						1	0						0	0						0	0						1	0
< 5 years	1	0						1	0						0	0						0	0						1	0
5+ years	0	0						0	0						0	0						0	0						0	0
SIC 0175: DECIDUOUS TREE FRUITS
Never	1183	1209	1					713	680						470	529						843	700	1					340	509
Ever	1	2	0.3	0.028	3.255			0	2						1	0						1	2	0.307	0.029	3.269			0	0
< 5 years	1	2						0	2						1	0						1	2						0	0
5+ years	0	0						0	0						0	0						0	0						0	0
SIC 018: HORTICULTURAL SPECIALTIES
Never	1184	1209						713	681						471	528						844	700						340	509
Ever	0	2						0	1						0	1						0	2						0	0
< 5 years	0	2						0	1						0	1						0	2						0	0
5+ years	0	0						0	0						0	0						0	0						0	0
SIC 0181: ORNAMENTAL NURSERY PRODUCTS
Never	1184	1210						713	681						471	529						844	701						340	509
Ever	0	1						0	1						0	0						0	1						0	0
< 5 years	0	1						0	1						0	0						0	1						0	0
5+ years	0	0						0	0						0	0						0	0						0	0
SIC 019: GENERAL FARMS PRIMARILY CROP
Never	1184	1208						713	679						471	529						844	701						340	507
Ever	0	3						0	3						0	0						0	1						0	2
< 5 years	0	2						0	2						0	0						0	1						0	1
5+ years	0	1						0	1						0	0						0	0						0	1
SIC 0191: GENERAL FARMS, PRIMARILY CROP
Never	1184	1208						713	679						471	529						844	701						340	507
Ever	0	3						0	3						0	0						0	1						0	2
< 5 years	0	2						0	2						0	0						0	1						0	1
5+ years	0	1						0	1						0	0						0	0						0	1
SIC 02: AGRICULTURAL PRODUCTION, LIVESTOCK
Never	1180	1204	1					711	675	1					469	529						841	699	1					339	505	1
Ever	4	7	0.443	0.115	1.708			2	7	0.271	0.045	1.639			2	0						3	3	0.465	0.083	2.601			1	4	0.442	0	53662000000
< 5 years	3	5	0.527	0.105	2.637			2	5						1	0						3	2						0	3
5+ years	1	2	0.294	0	1460000000		0.61	0	2						1	0						0	1						1	1
SIC 021: LIVESTOCK, EXCEPT DAIRY AND POULTRY
Never	1184	1210						713	681						471	529						844	702						340	508
Ever	0	1						0	1						0	0						0	0						0	1
< 5 years	0	1						0	1						0	0						0	0						0	1
5+ years	0	0						0	0						0	0						0	0						0	0
SIC 0213: HOGS
Never	1184	1210						713	681						471	529						844	702						340	508
Ever	0	1						0	1						0	0						0	0						0	1
< 5 years	0	1						0	1						0	0						0	0						0	1
5+ years	0	0						0	0						0	0						0	0						0	0
SIC 024: DAIRY FARMS
Never	1181	1207	1					711	678	1					470	529						841	700	1					340	507
Ever	3	4	0.452	0.083	2.476			2	4	0.381	0.053	2.723			1	0						3	2	0.604	0.081	4.494			0	2
< 5 years	3	2						2	2						1	0						3	1						0	1
5+ years	0	2						0	2						0	0						0	1						0	1
SIC 0241: DAIRY FARMS
Never	1181	1207	1					711	678	1					470	529						841	700	1					340	507
Ever	3	4	0.452	0.083	2.476			2	4	0.381	0.053	2.723			1	0						3	2	0.604	0.081	4.494			0	2
< 5 years	3	2						2	2						1	0						3	1						0	1
5+ years	0	2						0	2						0	0						0	1						0	1
SIC 025: POULTRY AND EGGS
Never	1183	1211						713	682						470	529						844	702						339	509
Ever	1	0						0	0						1	0						0	0						1	0
< 5 years	0	0						0	0						0	0						0	0						0	0
5+ years	1	0						0	0						1	0						0	0						1	0
SIC 0251: BROILER, FRYER, AND ROASTER CHICKENS
Never	1183	1211						713	682						470	529						844	702						339	509
Ever	1	0						0	0						1	0						0	0						1	0
< 5 years	0	0						0	0						0	0						0	0						0	0
5+ years	1	0						0	0						1	0						0	0						1	0
SIC 027: ANIMAL SPECIALTIES
Never	1184	1210						713	681						471	529						844	701						340	509
Ever	0	1						0	1						0	0						0	1						0	0
< 5 years	0	1						0	1						0	0						0	1						0	0
5+ years	0	0						0	0						0	0						0	0						0	0
SIC 0272: HORSES AND OTHER EQUINES
Never	1184	1210						713	681						471	529						844	701						340	509
Ever	0	1						0	1						0	0						0	1						0	0
< 5 years	0	1						0	1						0	0						0	1						0	0
5+ years	0	0						0	0						0	0						0	0						0	0
SIC 07: AGRICULTURAL SERVICES
Never	1163	1189	1					695	664	1					468	525	1					830	690	1					333	499	1
Ever	21	22	0.896	0.471	1.706			18	18	0.994	0.516	1.915			3	4	0.417	0.096	1.81			14	12	0.92	0.395	2.143			7	10	0.967	0.347	2.692
< 5 years	13	16	0.742	0.348	1.582			11	12	0.908	0.423	1.951			2	4						10	10	0.778	0.316	1.915			3	6	0.684	0.163	2.873
5+ years	8	6	1.473	0.443	4.894		0.7	7	6	1.22	0.359	4.147		0.81	1	0						4	2	1.754	0.222	13.841		0.71	4	4	1.439	0.315	6.572		0.72
SIC 072: CROP SERVICES
Never	1181	1211						711	682						470	529						842	702						339	509
Ever	3	0						2	0						1	0						2	0						1	0
< 5 years	3	0						2	0						1	0						2	0						1	0
5+ years	0	0						0	0						0	0						0	0						0	0
SIC 0721: CROP PLANTING AND PROTECTING
Never	1183	1211						712	682						471	529						843	702						340	509
Ever	1	0						1	0						0	0						1	0						0	0
< 5 years	1	0						1	0						0	0						1	0						0	0
5+ years	0	0						0	0						0	0						0	0						0	0
SIC 0724: COTTON GINNING
Never	1182	1211						712	682						470	529						843	702						339	509
Ever	2	0						1	0						1	0						1	0						1	0
< 5 years	2	0						1	0						1	0						1	0						1	0
5+ years	0	0						0	0						0	0						0	0						0	0
SIC 074: VETERINARY SERVICES
Never	1183	1209	1					713	681						470	528	1					843	700	1					340	509
Ever	1	2	0.226	0.033	1.564			0	1						1	1	0.701	0	372000000000			1	2	0.223	0.032	1.559			0	0
< 5 years	0	2						0	1						0	1						0	2						0	0
5+ years	1	0						0	0						1	0						1	0						0	0
SIC 0742: VETERINARY SERVICES, SPECIALTIES
Never	1183	1209	1					713	681						470	528	1					843	700	1					340	509
Ever	1	2	0.226	0.033	1.564			0	1						1	1	0.701	0	372000000000			1	2	0.223	0.032	1.559			0	0
< 5 years	0	2						0	1						0	1						0	2						0	0
5+ years	1	0						0	0						1	0						1	0						0	0
SIC 075: ANIMAL SERVICES, EXCEPT VETERINARY
Never	1182	1205	1					711	677	1					471	528						843	697	1					339	508	1
Ever	2	6	0.289	0.062	1.342			2	5	0.321	0.07	1.479			0	1						1	5	0.215	0.043	1.062			1	1	1.031	0	18368000000
< 5 years	0	6						0	5						0	1						0	5						0	1
5+ years	2	0						2	0						0	0						1	0						1	0
SIC 0752: ANIMAL SPECIALTY SERVICES
Never	1182	1205	1					711	677	1					471	528						843	697	1					339	508	1
Ever	2	6	0.289	0.062	1.342			2	5	0.321	0.07	1.479			0	1						1	5	0.215	0.043	1.062			1	1	1.031	0	18368000000
< 5 years	0	6						0	5						0	1						0	5						0	1
5+ years	2	0						2	0						0	0						1	0						1	0
SIC 078: LANDSCAPE AND HORTICULTURAL SERVICES
Never	1169	1197	1					699	670	1					470	527	1					834	697	1					335	500	1
Ever	15	14	1.119	0.48	2.608			14	12	1.288	0.592	2.804			1	2	0.199	0.009	4.559			10	5	1.414	0.413	4.834			5	9	0.8	0.236	2.706
< 5 years	10	8	1.338	0.44	4.066			9	6	1.749	0.639	4.787			1	2						8	3	1.834	0.381	8.836			2	5	0.556	0.074	4.196
5+ years	5	6	0.795	0.175	3.615		0.88	5	6	0.799	0.187	3.42		0.95	0	0						2	2	0.686	0.049	9.624		0.99	3	4	1.131	0.202	6.338		0.99
SIC 0781: LANDSCAPE COUNSELING AND PLANNING
Never	1183	1209	1					712	681	1					471	528						843	702						340	507
Ever	1	2	0.836	0	1750000000			1	1	1.523	0	40600000000000			0	1						1	0						0	2
< 5 years	1	2						1	1						0	1						1	0						0	2
5+ years	0	0						0	0						0	0						0	0						0	0
SIC 0782: LAWN AND GARDEN SERVICES
Never	1178	1202	1					707	674	1					471	528						840	699	1					338	503	1
Ever	6	9	0.645	0.2	2.073			6	8	0.8	0.3	2.131			0	1						4	3	0.815	0.141	4.698			2	6	0.483	0.07	3.339
< 5 years	4	6	0.595	0.147	2.407			4	5	0.81	0.267	2.453			0	1						4	3						0	3
5+ years	2	3	0.816	0.086	7.762		0.68	2	3	0.777	0.091	6.62		0.75	0	0						0	0						2	3
SIC 0783: ORNAMENTAL SHRUB AND TREE SERVICES
Never	1183	1211						712	682						471	529						844	702						339	509
Ever	1	0						1	0						0	0						0	0						1	0
< 5 years	0	0						0	0						0	0						0	0						0	0
5+ years	1	0						1	0						0	0						0	0						1	0
SIC 08: FORESTRY
Never	1183	1211						712	682						471	529						843	702						340	509
Ever	1	0						1	0						0	0						1	0						0	0
< 5 years	1	0						1	0						0	0						1	0						0	0
5+ years	0	0						0	0						0	0						0	0						0	0
SIC 085: FORESTRY SERVICES
Never	1183	1211						712	682						471	529						843	702						340	509
Ever	1	0						1	0						0	0						1	0						0	0
< 5 years	1	0						1	0						0	0						1	0						0	0
5+ years	0	0						0	0						0	0						0	0						0	0
SIC 0851: FORESTRY SERVICES
Never	1183	1211						712	682						471	529						843	702						340	509
Ever	1	0						1	0						0	0						1	0						0	0
< 5 years	1	0						1	0						0	0						1	0						0	0
5+ years	0	0						0	0						0	0						0	0						0	0
SIC 10: METAL MINING
Never	1182	1210	1					712	681	1					470	529						842	701	1					340	509
Ever	2	1	2.819	0	29100000000			1	1	1.307	0	1.3e+15			1	0						2	1	2.708	0	189530000000			0	0
< 5 years	1	0						0	0						1	0						1	0						0	0
5+ years	1	1						1	1						0	0						1	1						0	0
SIC 101: IRON ORES
Never	1183	1210	1					713	681						470	529						843	701	1					340	509
Ever	1	1	1.157	0	1.14e+15			0	1						1	0						1	1	1.08	0	839950000000000			0	0
< 5 years	1	0						0	0						1	0						1	0						0	0
5+ years	0	1						0	1						0	0						0	1						0	0
SIC 1011: IRON ORES
Never	1183	1210	1					713	681						470	529						843	701	1					340	509
Ever	1	1	1.157	0	1.14e+15			0	1						1	0						1	1	1.08	0	839950000000000			0	0
< 5 years	1	0						0	0						1	0						1	0						0	0
5+ years	0	1						0	1						0	0						0	1						0	0
SIC 104: GOLD AND SILVER ORES
Never	1184	1210						713	681						471	529						844	702						340	508
Ever	0	1						0	1						0	0						0	1						0	0
< 5 years	0	1						0	1						0	0						0	1						0	0
5+ years	0	0						0	0						0	0						0	0						0	0
SIC 1041: GOLD ORES
Never	1184	1210						713	681						471	529						844	702						340	508
Ever	0	1						0	1						0	0						0	1						0	0
< 5 years	0	1						0	1						0	0						0	1						0	0
5+ years	0	0						0	0						0	0						0	0						0	0
SIC 12: COAL MINING
Never	1184	1208						713	679						471	529						844	700						340	508
Ever	0	3						0	3						0	0						0	2						0	1
< 5 years	0	1						0	1						0	0						0	1						0	0
5+ years	0	2						0	2						0	0						0	1						0	1
SIC 122: BITUMINOUS COAL AND LIGNITE MINING
Never	1184	1208						713	679						471	529						844	700						340	508
Ever	0	3						0	3						0	0						0	2						0	1
< 5 years	0	1						0	1						0	0						0	1						0	0
5+ years	0	2						0	2						0	0						0	1						0	1
SIC 1221: BITUMINOUS COAL AND LIGNITE SURFACE
Never	1184	1210						713	681						471	529						844	702						340	508
Ever	0	1						0	1						0	0						0	0						0	1
< 5 years	0	0						0	0						0	0						0	0						0	0
5+ years	0	1						0	1						0	0						0	0						0	1
SIC 13: OIL AND GAS EXTRACTION
Never	1182	1210	1					712	681	1					470	529						842	701	1					340	509
Ever	2	1	4.268	0.508	35.837			1	1	2.118	0.43	10.426			1	0						2	1	4.191	0.544	32.283			0	0
< 5 years	2	0						1	0						1	0						2	0						0	0
5+ years	0	1						0	1						0	0						0	1						0	0
SIC 131: CRUDE PETROLEUM AND NATURAL GAS
Never	1182	1210	1					712	681	1					470	529						842	701	1					340	509
Ever	2	1	4.268	0.508	35.837			1	1	2.118	0.43	10.426			1	0						2	1	4.191	0.544	32.283			0	0
< 5 years	2	0						1	0						1	0						2	0						0	0
5+ years	0	1						0	1						0	0						0	1						0	0
SIC 1311: CRUDE PETROLEUM AND NATURAL GAS
Never	1182	1210	1					712	681	1					470	529						842	701	1					340	509
Ever	2	1	4.268	0.508	35.837			1	1	2.118	0.43	10.426			1	0						2	1	4.191	0.544	32.283			0	0
< 5 years	2	0						1	0						1	0						2	0						0	0
5+ years	0	1						0	1						0	0						0	1						0	0
SIC 14: NONMETALLIC MINERALS, EXCEPT FUELS
Never	1181	1206	1					710	678	1					471	528						842	698	1					339	508	1
Ever	3	5	0.448	0.087	2.314			3	4	0.613	0.113	3.322			0	1						2	4	0.386	0.047	3.155			1	1	0.494	0.06	4.05
< 5 years	2	2	0.719	0.045	11.382			2	1	1.714	0.139	21.08			0	1						1	1	0.75	0	217140000000000			1	1
5+ years	1	3	0.258	0.035	1.89		0.17	1	3	0.275	0.039	1.948		0.23	0	0						1	3	0.239	0.033	1.727		0.15	0	0
SIC 142: CRUSHED AND BROKEN STONE, INCLUDING RIPRAP
Never	1184	1209						713	680						471	529						844	701						340	508
Ever	0	2						0	2						0	0						0	1						0	1
< 5 years	0	1						0	1						0	0						0	0						0	1
5+ years	0	1						0	1						0	0						0	1						0	0
SIC 1422: CRUSHED AND BROKEN LIMESTONE
Never	1184	1209						713	680						471	529						844	701						340	508
Ever	0	2						0	2						0	0						0	1						0	1
< 5 years	0	1						0	1						0	0						0	0						0	1
5+ years	0	1						0	1						0	0						0	1						0	0
SIC 144: SAND AND GRAVEL
Never	1182	1209	1					711	681	1					471	528						842	700	1					340	509
Ever	2	2	0.784	0.076	8.122			2	1	1.72	0.211	13.99			0	1						2	2	0.744	0.074	7.515			0	0
< 5 years	1	1	0.757	0	233000000000000			1	0						0	1						1	1	0.744	0	212980000000000			0	0
5+ years	1	1	0.815	0.098	6.805		0.81	1	1						0	0						1	1	0.744	0.093	5.969		0.75	0	0
SIC 1442: CONSTRUCTION SAND AND GRAVEL
Never	1182	1209	1					711	681	1					471	528						842	700	1					340	509
Ever	2	2	0.784	0.076	8.122			2	1	1.72	0.211	13.99			0	1						2	2	0.744	0.074	7.515			0	0
< 5 years	1	1	0.757	0	233000000000000			1	0						0	1						1	1	0.744	0	212980000000000			0	0
5+ years	1	1	0.815	0.098	6.805		0.81	1	1						0	0						1	1	0.744	0.093	5.969		0.75	0	0
SIC 15: GENERAL BUILDING CONTRACTORS
Never	1141	1157	1					674	638	1					467	519	1					809	662	1					332	495	1
Ever	43	54	0.681	0.439	1.058			39	44	0.758	0.478	1.204			4	10	0.332	0.098	1.127			35	40	0.673	0.422	1.073			8	14	0.769	0.299	1.982
< 5 years	18	25	0.594	0.295	1.199			15	19	0.655	0.315	1.361			3	6	0.433	0.07	2.673			16	19	0.616	0.304	1.249			2	6	0.475	0.107	2.114
5+ years	25	29	0.757	0.433	1.324		0.24	24	25	0.84	0.471	1.497		0.47	1	4	0.2	0.033	1.2		0.052	19	21	0.724	0.398	1.317		0.22	6	8	0.96	0.293	3.146		0.87
SIC 152: GENERAL BUILDING CONTRACTORS-RESIDENTIAL BUILDINGS
Never	1162	1184	1					693	660	1					469	524	1					825	682	1					337	502	1
Ever	22	27	0.675	0.354	1.29			20	22	0.77	0.394	1.504			2	5	0.265	0.036	1.952			19	20	0.693	0.357	1.346			3	7	0.629	0.153	2.577
< 5 years	10	17	0.51	0.203	1.279			8	13	0.541	0.202	1.451			2	4						8	12	0.505	0.201	1.271			2	5	0.513	0.106	2.481
5+ years	12	10	0.922	0.371	2.295		0.63	12	9	1.067	0.433	2.631		0.93	0	1						11	8	0.953	0.361	2.514		0.72	1	2	0.983	0	46222000000		0.93
SIC 1521: SINGLE-FAMILY HOUSING CONSTRUCTION
Never	1171	1189	1					702	665	1					469	524	1					832	684	1					339	505	1
Ever	13	22	0.493	0.231	1.05			11	17	0.553	0.253	1.211			2	5	0.265	0.036	1.952			12	18	0.529	0.239	1.17			1	4	0.232	0.054	1.004	*
< 5 years	6	15	0.34	0.126	0.917	*		4	11	0.306	0.108	0.865	*		2	4						5	12	0.341	0.12	0.967	*		1	3
5+ years	7	7	0.745	0.227	2.441		0.39	7	6	0.926	0.292	2.941		0.64	0	1						7	6	0.823	0.236	2.871		0.52	0	1
SIC 1522: RESIDENTIAL CONSTRUCTION, NEC
Never	1182	1210	1					711	681	1					471	529						842	701	1					340	509
Ever	2	1	0.847	0	8590000000			2	1	0.939	0	77200000000			0	0						2	1	0.913	0	9499300000			0	0
< 5 years	1	1						1	1						0	0						1	1						0	0
5+ years	1	0						1	0						0	0						1	0						0	0
SIC 153: OPERATIVE BUILDERS
Never	1182	1208	1					711	680	1					471	528						842	699	1					340	509
Ever	2	3	0.504	0.11	2.307			2	2	0.693	0.089	5.408			0	1						2	3	0.504	0.111	2.285			0	0
< 5 years	1	1	0.541	0	1790000000			1	1	0.505	0	10910000000			0	0						1	1	0.555	0	13760000000			0	0
5+ years	1	2	0.484	0.068	3.441		0.42	1	1	0.903	0	9358370000		0.93	0	1						1	2	0.477	0.069	3.311		0.41	0	0
SIC 1531: OPERATIVE BUILDERS
Never	1182	1208	1					711	680	1					471	528						842	699	1					340	509
Ever	2	3	0.504	0.11	2.307			2	2	0.693	0.089	5.408			0	1						2	3	0.504	0.111	2.285			0	0
< 5 years	1	1	0.541	0	1790000000			1	1	0.505	0	10910000000			0	0						1	1	0.555	0	13760000000			0	0
5+ years	1	2	0.484	0.068	3.441		0.42	1	1	0.903	0	9358370000		0.93	0	1						1	2	0.477	0.069	3.311		0.41	0	0
SIC 154: GENERAL BUILDING CONTRACTORS-NONRESIDENTIAL BUILDINGS
Never	1174	1197	1					704	670	1					470	527	1					837	690	1					337	507	1
Ever	10	14	0.526	0.245	1.133			9	12	0.573	0.272	1.207			1	2	0.294	0	29000000000			7	12	0.428	0.176	1.038			3	2	1.405	0.282	7.01
< 5 years	7	5	0.961	0.294	3.144			6	4	1.078	0.328	3.545			1	1						6	5	0.909	0.27	3.069			1	0
5+ years	3	9	0.261	0.059	1.154		0.06	3	8	0.302	0.07	1.298		0.09	0	1						1	7	0.114	0	1831170000		0.15	2	2
SIC 1541: INDUSTRIAL BUILDINGS AND WAREHOUSES
Never	1182	1208	1					711	679	1					471	529						843	699	1					339	509
Ever	2	3	0.559	0.124	2.526			2	3	0.56	0.143	2.198			0	0						1	3	0.331	0.089	1.229			1	0
< 5 years	1	1	0.766	0	10500000000			1	1	0.893	0	10351000000			0	0						1	1						0	0
5+ years	1	2	0.435	0	813010039		0.75	1	2	0.388	0	4570630000		0.7	0	0						0	2						1	0
SIC 1542: NONRESIDENTIAL CONSTRUCTION, NEC
Never	1183	1209	1					712	680	1					471	529						843	701	1					340	508
Ever	1	2	0.806	0.137	4.747			1	2	0.843	0.147	4.845			0	0						1	1	1.027	0.139	7.576			0	1
< 5 years	1	0						1	0						0	0						1	0						0	0
5+ years	0	2						0	2						0	0						0	1						0	1
SIC 16: HEAVY CONSTRUCTION CONTRACTORS
Never	1163	1195	1					693	668	1					470	527	1					828	694	1					335	501	1
Ever	21	16	1.486	0.752	2.936			20	14	1.583	0.761	3.293			1	2	1.186	0.107	13.199			16	8	2.187	0.933	5.127			5	8	0.681	0.213	2.183
< 5 years	11	8	1.384	0.566	3.385			10	6	1.533	0.565	4.159			1	2						7	4	1.617	0.486	5.376			4	4	1.171	0.314	4.372
5+ years	10	8	1.612	0.547	4.745		0.33	10	8	1.631	0.544	4.891		0.32	0	0						9	4	2.979	0.69	12.859		0.1	1	4	0.226	0.036	1.404		0.14
SIC 161: HIGHWAY STREET CONSTRUCTION, EXCEPT ELEVATED HIGHWAY
Never	1168	1205	1					698	677	1					470	528	1					832	699	1					336	506	1
Ever	16	6	3.077	1.008	9.392	*		15	5	3.149	0.954	10.392			1	1	3.192	0.708	14.388			12	3	3.944	0.999	15.573			4	3	1.598	0.253	10.109
< 5 years	8	4	1.898	0.562	6.413			7	3	1.775	0.478	6.594			1	1						5	3						3	1	5.26	1.014	27.282	*
5+ years	8	2	7.366	0.717	75.72		0.07	8	2	7.773	0.631	95.816		0.08	0	0						7	0						1	2	0.433	0.024	7.814		0.8
SIC 1611: HIGHWAY AND STREET CONSTRUCTION
Never	1168	1205	1					698	677	1					470	528	1					832	699	1					336	506	1
Ever	16	6	3.077	1.008	9.392	*		15	5	3.149	0.954	10.392			1	1	3.192	0.708	14.388			12	3	3.944	0.999	15.573			4	3	1.598	0.253	10.109
< 5 years	8	4	1.898	0.562	6.413			7	3	1.775	0.478	6.594			1	1						5	3						3	1	5.26	1.014	27.282	*
5+ years	8	2	7.366	0.717	75.72		0.07	8	2	7.773	0.631	95.816		0.08	0	0						7	0						1	2	0.433	0.024	7.814		0.8
SIC 162: HEAVY CONSTRUCTION, EXCEPT HIGHWAY STREET CONSTRUCTION
Never	1181	1202	1					710	674	1					471	528						842	697	1					339	505	1
Ever	3	9	0.318	0.067	1.501			3	8	0.363	0.071	1.847			0	1						2	5	0.382	0.047	3.138			1	4	0.29	0	27268000000
< 5 years	2	3	0.654	0.069	6.194			2	2	1.124	0.104	12.134			0	1						1	1	1.119	0	66162000000000			1	2
5+ years	1	6	0.174	0	1120000000		0.48	1	6	0.176	0	8656420000		0.45	0	0						1	4	0.234	0	2978440000		0.59	0	2
SIC 1622: BRIDGE, TUNNEL AND ELEVATED HIGHWAY
Never	1184	1208						713	679						471	529						844	700						340	508
Ever	0	3						0	3						0	0						0	2						0	1
< 5 years	0	2						0	2						0	0						0	1						0	1
5+ years	0	1						0	1						0	0						0	1						0	0
SIC 1623: WATER, SEWER AND UTILITY LINES
Never	1183	1208	1					712	680	1					471	528						843	700	1					340	508
Ever	1	3	0.372	0	2800000000			1	2	0.58	0	2820000000			0	1						1	2	0.506	0	5001280000			0	1
< 5 years	1	2						1	1						0	1						1	2						0	0
5+ years	0	1						0	1						0	0						0	0						0	1
SIC 1629: HEAVY CONSTRUCTION, NEC
Never	1182	1207	1					711	678	1					471	529						843	700	1					339	507	1
Ever	2	4	0.448	0.049	4.107			2	4	0.484	0.049	4.796			0	0						1	2	0.532	0	10879000000			1	2	0.536	0	17561000000
< 5 years	1	1	0.794	0	2250000000			1	1	0.93	0	23637000000			0	0						0	0						1	1
5+ years	1	3	0.334	0	1770000000		0.72	1	3	0.351	0	14581000000		0.73	0	0						1	2						0	1
SIC 17: SPECIAL TRADE CONTRACTORS
Never	1098	1121	1					637	601	1					461	520	1					776	649	1					322	472	1
Ever	86	90	0.909	0.656	1.26			76	81	0.913	0.65	1.283			10	9	1.17	0.354	3.866			68	53	0.975	0.661	1.44			18	37	0.676	0.351	1.302
< 5 years	24	32	0.63	0.339	1.17			21	28	0.655	0.355	1.208			3	4	0.521	0.077	3.509			18	20	0.675	0.319	1.43			6	12	0.513	0.198	1.33
5+ years	62	58	1.08	0.7	1.668		0.94	55	53	1.066	0.685	1.658		0.84	7	5	1.767	0.329	9.486		0.54	50	33	1.161	0.698	1.932		0.61	12	25	0.771	0.329	1.81		0.49
SIC 171: PLUMBING, HEATING AND AIR-CONDITIONING
Never	1169	1196	1					701	669	1					468	527	1					833	691	1					336	505	1
Ever	15	15	0.874	0.401	1.907			12	13	0.795	0.352	1.797			3	2	1.255	0.051	30.781			11	11	0.78	0.313	1.945			4	4	1.128	0.19	6.692
< 5 years	4	5	0.663	0.144	3.063			4	3	1.094	0.163	7.362			0	2						3	4	0.608	0.087	4.254			1	1	0.824	0.137	4.954
5+ years	11	10	1	0.384	2.606		0.94	8	10	0.692	0.253	1.891		0.48	3	0						8	7	0.886	0.28	2.805		0.77	3	3	1.305	0.088	19.315		0.85
SIC 1711: PLUMBING, HEATING, AIR-CONDITIONING
Never	1169	1196	1					701	669	1					468	527	1					833	691	1					336	505	1
Ever	15	15	0.874	0.401	1.907			12	13	0.795	0.352	1.797			3	2	1.255	0.051	30.781			11	11	0.78	0.313	1.945			4	4	1.128	0.19	6.692
< 5 years	4	5	0.663	0.144	3.063			4	3	1.094	0.163	7.362			0	2						3	4	0.608	0.087	4.254			1	1	0.824	0.137	4.954
5+ years	11	10	1	0.384	2.606		0.94	8	10	0.692	0.253	1.891		0.48	3	0						8	7	0.886	0.28	2.805		0.77	3	3	1.305	0.088	19.315		0.85
SIC 172: PAINTING AND PAPER HANGING
Never	1173	1198	1					703	670	1					470	528	1					835	695	1					338	503	1
Ever	11	13	0.701	0.307	1.601			10	12	0.713	0.312	1.631			1	1	0.652	0	21600000000			9	7	0.803	0.301	2.143			2	6	0.393	0.098	1.576
< 5 years	5	4	0.504	0.145	1.747			4	4	0.442	0.123	1.584			1	0						3	3	0.369	0.091	1.503			2	1
5+ years	6	9	0.862	0.241	3.081		0.71	6	8	0.948	0.261	3.439		0.82	0	1						6	4	1.261	0.261	6.089		0.88	0	5
SIC 1721: PAINTING AND PAPER HANGING
Never	1173	1198	1					703	670	1					470	528	1					835	695	1					338	503	1
Ever	11	13	0.701	0.307	1.601			10	12	0.713	0.312	1.631			1	1	0.652	0	21600000000			9	7	0.803	0.301	2.143			2	6	0.393	0.098	1.576
< 5 years	5	4	0.504	0.145	1.747			4	4	0.442	0.123	1.584			1	0						3	3	0.369	0.091	1.503			2	1
5+ years	6	9	0.862	0.241	3.081		0.71	6	8	0.948	0.261	3.439		0.82	0	1						6	4	1.261	0.261	6.089		0.88	0	5
SIC 173: ELECTRICAL WORK
Never	1174	1200	1					705	671	1					469	529						837	694	1					337	506	1
Ever	10	11	0.939	0.346	2.55			8	11	0.75	0.268	2.095			2	0						7	8	0.724	0.245	2.137			3	3	2.001	0.236	16.962
< 5 years	1	3	0.263	0.048	1.445			1	3	0.259	0.05	1.335			0	0						1	2	0.302	0.044	2.072			0	1
5+ years	9	8	1.329	0.431	4.096		0.71	7	8	1.028	0.322	3.28		0.93	2	0						6	6	0.941	0.285	3.109		0.83	3	2
SIC 1731: ELECTRICAL WORK
Never	1174	1200	1					705	671	1					469	529						837	694	1					337	506	1
Ever	10	11	0.939	0.346	2.55			8	11	0.75	0.268	2.095			2	0						7	8	0.724	0.245	2.137			3	3	2.001	0.236	16.962
< 5 years	1	3	0.263	0.048	1.445			1	3	0.259	0.05	1.335			0	0						1	2	0.302	0.044	2.072			0	1
5+ years	9	8	1.329	0.431	4.096		0.71	7	8	1.028	0.322	3.28		0.93	2	0						6	6	0.941	0.285	3.109		0.83	3	2
SIC 174: MASONRY/STONEWORK/TILE SETTING/PLASTERING
Never	1173	1204	1					703	675	1					470	529						837	699	1					336	505	1
Ever	11	7	1.775	0.576	5.475			10	7	1.604	0.536	4.798			1	0						7	3	1.566	0.338	7.269			4	4	1.941	0.431	8.75
< 5 years	4	3	0.892	0.147	5.413			3	3	0.676	0.12	3.808			1	0						4	3						0	0
5+ years	7	4	3.109	0.832	11.612		0.10	7	4	3.099	0.805	11.92		0.12	0	0						3	0						4	4
SIC 1741: MASONRY AND OTHER STONEWORK
Never	1178	1209	1					707	680	1					471	529						840	701	1					338	508	1
Ever	6	2	3.799	1.033	13.974	*		6	2	3.726	0.993	13.984			0	0						4	1	4.243	0.879	20.483			2	1	1.953	0.424	8.986
< 5 years	2	1	2.396	0.283	20.3			2	1	2.284	0.265	19.688			0	0						2	1						0	0
5+ years	4	1	5.962	1.229	28.911	*	0.03	4	1	5.975	1.229	29.059	*	0.03	0	0						1	0						3	1
SIC 1742: PLASTERING, DRYWALL AND INSULATION
Never	1181	1207	1					711	678	1					470	529						843	701	1					338	506	1
Ever	3	4	1.148	0.167	7.898			2	4	0.811	0.126	5.225			1	0						1	1	0.369	0	8649690000			2	3	1.935	0.285	13.121
< 5 years	1	1	0.357	0	7950000000			0	1						1	0						1	1						0	0
5+ years	2	3	1.822	0.3	11.072		0.58	2	3						0	0						0	0						2	3
SIC 1743: TERRAZZO, TILE, MARBLE AND MOSAIC WORK
Never	1182	1211						711	682						471	529						842	702						340	509
Ever	2	0						2	0						0	0						2	0						0	0
< 5 years	1	0						1	0						0	0						0	0						1	0
5+ years	1	0						1	0						0	0						0	0						1	0
SIC 175: CARPENTRY AND FLOOR WORK
Never	1176	1195	1					706	667	1					470	528	1					837	689	1					339	506	1
Ever	8	16	0.425	0.18	1.007			7	15	0.442	0.177	1.106			1	1	0.37	0	594000000000000			7	13	0.433	0.171	1.098			1	3	0.292	0.049	1.759
< 5 years	3	7	0.321	0.051	2.007			2	7	0.273	0.026	2.837			1	0						2	5	0.285	0.021	3.839			1	2
5+ years	5	9	0.496	0.169	1.453		0.14	5	8	0.569	0.188	1.719		0.22	0	1						5	8	0.521	0.166	1.632		0.19	0	1
SIC 1751: CARPENTRY WORK
Never	1177	1196	1					707	668	1					470	528	1					838	690	1					339	506	1
Ever	7	15	0.398	0.146	1.084			6	14	0.412	0.141	1.201			1	1	0.37	0	594000000000000			6	12	0.401	0.134	1.205			1	3	0.292	0.049	1.759
< 5 years	3	6	0.358	0.053	2.391			2	6	0.31	0.029	3.368			1	0						2	4	0.324	0.022	4.837			1	2
5+ years	4	9	0.424	0.127	1.414		0.13	4	8	0.481	0.139	1.666		0.2	0	1						4	8	0.442	0.123	1.586		0.17	0	1
SIC 1752: FLOOR LAYING AND FLOOR WORK, NEC
Never	1183	1211						712	682						471	529						843	702						340	509
Ever	1	0						1	0						0	0						1	0						0	0
< 5 years	0	0						0	0						0	0						0	0						0	0
5+ years	1	0						1	0						0	0						1	0						0	0
SIC 176: ROOFING, SIDING AND SHEET METAL WORK
Never	1174	1202	1					703	673	1					471	529						835	698	1					339	504	1
Ever	10	9	1.177	0.426	3.251			10	9	1.275	0.485	3.356			0	0						9	4	1.773	0.527	5.961			1	5	0.256	0.048	1.382
< 5 years	8	5	1.836	0.543	6.213			8	5	1.984	0.634	6.21			0	0						8	2	3.268	0.75	14.24			0	3
5+ years	2	4	0.419	0.093	1.89		0.49	2	4	0.46	0.109	1.943		0.58	0	0						1	2	0.413	0.061	2.781		0.81	1	2
SIC 1761: ROOFING, SIDING AND SHEET METAL WORK
Never	1174	1202	1					703	673	1					471	529						835	698	1					339	504	1
Ever	10	9	1.177	0.426	3.251			10	9	1.275	0.485	3.356			0	0						9	4	1.773	0.527	5.961			1	5	0.256	0.048	1.382
< 5 years	8	5	1.836	0.543	6.213			8	5	1.984	0.634	6.21			0	0						8	2	3.268	0.75	14.24			0	3
5+ years	2	4	0.419	0.093	1.89		0.49	2	4	0.46	0.109	1.943		0.58	0	0						1	2	0.413	0.061	2.781		0.81	1	2
SIC 177: CONCRETE WORK
Never	1177	1206	1					706	678	1					471	528						838	700	1					339	506	1
Ever	7	5	1.761	0.463	6.698			7	4	2.695	0.463	15.677			0	1						6	2	2.431	0.363	16.26			1	3	0.464	0.092	2.346
< 5 years	4	3	1.393	0.247	7.84			4	2	2.466	0.067	91.122			0	1						3	2						1	1
5+ years	3	2	2.842	0.348	23.223		0.29	3	2	3.096	0.392	24.437		0.19	0	0						3	0						0	2
SIC 1771: CONCRETE WORK
Never	1177	1206	1					706	678	1					471	528						838	700	1					339	506	1
Ever	7	5	1.761	0.463	6.698			7	4	2.695	0.463	15.677			0	1						6	2	2.431	0.363	16.26			1	3	0.464	0.092	2.346
< 5 years	4	3	1.393	0.247	7.84			4	2	2.466	0.067	91.122			0	1						3	2						1	1
5+ years	3	2	2.842	0.348	23.223		0.29	3	2	3.096	0.392	24.437		0.19	0	0						3	0						0	2
SIC 179: MISCELLANEOUS SPECIAL TRADE CONTRACTORS
Never	1160	1195	1					691	670	1					469	525	1					823	697	1					337	498	1
Ever	24	16	1.503	0.7	3.226			22	12	1.775	0.732	4.3			2	4	0.747	0.046	12.059			21	5	2.628	0.847	8.156			3	11	0.306	0.096	0.973	*
< 5 years	5	10	0.592	0.168	2.092			5	9	0.614	0.172	2.187			0	1						4	3	1.337	0.24	7.443			1	7	0.13	0	2541630000
5+ years	19	6	2.642	0.653	10.689		0.17	17	3	4.118	0.489	34.708		0.15	2	3						17	2	3.578	0.423	30.269		0.22	2	4	0.814	0.104	6.339		0.48
SIC 1791: STRUCTURAL STEEL ERECTION
Never	1178	1211						707	682						471	529						838	702						340	509
Ever	6	0						6	0						0	0						6	0						0	0
< 5 years	0	0						0	0						0	0						0	0						0	0
5+ years	6	0						6	0						0	0						6	0						0	0
SIC 1793: GLASS AND GLAZING WORK
Never	1184	1210						713	682						471	528						844	702						340	508
Ever	0	1						0	0						0	1						0	0						0	1
< 5 years	0	1						0	0						0	1						0	0						0	1
5+ years	0	0						0	0						0	0						0	0						0	0
SIC 1794: EXCAVATION WORK
Never	1178	1210	1					707	681	1					471	529						838	702						340	508
Ever	6	1	10.356	2.102	51.018	*		6	1	10.576	2.103	53.185	*		0	0						6	0						0	1
< 5 years	2	1						2	1						0	0						2	0						0	1
5+ years	4	0						4	0						0	0						4	0						0	0
SIC 1795: WRECKING AND DEMOLITION WORK
Never	1180	1206	1					710	678	1					470	528	1					842	702						338	504	1
Ever	4	5	0.806	0.147	4.417			3	4	0.617	0.091	4.158			1	1	7.852	1.154	53.433	*		0	0						4	5	0.35	0.041	2.987
< 5 years	2	3	0.677	0.047	9.869			2	3	0.605	0.043	8.554			0	0						0	0						2	3	0.277	0	35128000000
5+ years	2	2	1.089	0.012	96.235		0.97	1	1	0.648	0	19811000000		0.74	1	1						0	0						2	2	0.495	0.006	40.498		0.49
SIC 1796: INSTALLING BUILDING EQUIPMENT, NEC
Never	1183	1209	1					712	681	1					471	528						843	701	1					340	508
Ever	1	2	0.542	0	4290000000			1	1	0.715	0	10200000000			0	1						1	1	0.664	0	10685000000			0	1
< 5 years	0	1						0	1						0	0						0	1						0	0
5+ years	1	1						1	0						0	1						1	0						0	1
SIC 1799: SPECIAL TRADE CONTRACTORS, NEC
Never	1177	1204	1					707	676	1					470	528	1					838	698	1					339	506	1
Ever	7	7	0.767	0.207	2.85			6	6	0.896	0.18	4.469			1	1	0.533	0	966000000000			6	4	0.903	0.186	4.374			1	3	0.35	0.014	8.712
< 5 years	1	4	0.289	0	7150000000			1	4	0.299	0	6968130000			0	0						1	2	0.535	0	4536830000			0	2
5+ years	6	3	1.135	0.145	8.855		0.98	5	2	1.674	0.049	56.718		0.81	1	1						5	2	1.093	0.094	12.764		0.97	1	1
SIC 20: FOOD AND KINDRED PRODUCTS
Never	1115	1157	1					665	647	1					450	510	1					802	674	1					313	483	1
Ever	69	54	1.245	0.854	1.813			48	35	1.179	0.736	1.888			21	19	1.454	0.728	2.903			42	28	1.19	0.755	1.876			27	26	1.304	0.676	2.514
< 5 years	36	26	1.306	0.765	2.228			24	14	1.345	0.698	2.592			12	12	1.146	0.435	3.014			25	15	1.259	0.649	2.44			11	11	1.511	0.674	3.385
5+ years	33	28	1.185	0.678	2.071		0.46	24	21	1.06	0.542	2.073		0.78	9	7	2.329	0.847	6.409		0.08	17	13	1.106	0.545	2.246		0.67	16	15	1.195	0.514	2.78		0.63
SIC 201: MEAT PRODUCTS
Never	1169	1198	1					703	675	1					466	523	1					837	698	1					332	500	1
Ever	15	13	1.273	0.569	2.847			10	7	1.144	0.408	3.208			5	6	1.798	0.429	7.534			7	4	1.545	0.409	5.839			8	9	0.847	0.29	2.472
< 5 years	6	6	1.26	0.405	3.925			6	3	1.723	0.449	6.612			0	3						3	2	1.421	0.228	8.862			3	4	1.043	0.248	4.388
5+ years	9	7	1.283	0.401	4.108		0.63	4	4	0.671	0.12	3.734		0.78	5	3						4	2	1.709	0.103	28.462		0.66	5	5	0.74	0.178	3.089		0.69
SIC 2011: MEAT PACKING PLANTS
Never	1175	1205	1					708	677	1					467	528	1					839	699	1					336	506	1
Ever	9	6	1.266	0.421	3.807			5	5	0.806	0.2	3.256			4	1	8.595	0	79200000000			5	3	1.207	0.252	5.779			4	3	1.014	0.177	5.796
< 5 years	3	3	0.909	0.17	4.849			3	3	0.907	0.165	4.985			0	0						1	2	0.567	0	3298620000			2	1	2.385	0	26934000000
5+ years	6	3	1.625	0.261	10.107		0.61	2	2	0.683	0.033	14.141		0.79	4	1						4	1	2.351	0	17097000000		0.72	2	2	0.583	0.053	6.405		0.75
SIC 2013: SAUSAGES AND OTHER PREPARED MEATS
Never	1180	1207	1					709	680	1					471	527						842	701	1					338	506	1
Ever	4	4	1.347	0.269	6.741			4	2	2.285	0.41	12.741			0	2						2	1	3.87	0	3035470000			2	3	0.473	0.072	3.091
< 5 years	2	1	4.556	0	2860000000			2	0						0	1						2	0						0	1
5+ years	2	3	0.536	0.109	2.646		0.64	2	2						0	1						0	1						2	2
SIC 2015: POULTRY SLAUGHTERING AND PROCESSING
Never	1182	1208	1					711	682						471	526						843	702						339	506	1
Ever	2	3	1.275	0.135	11.999			2	0						0	3						1	0						1	3	0.433	0	22840000000
< 5 years	2	2						2	0						0	2						1	0						1	2
5+ years	0	1						0	0						0	1						0	0						0	1
SIC 202: DAIRY PRODUCTS
Never	1182	1207	1					711	678	1					471	529						843	700	1					339	507	1
Ever	2	4	0.44	0.054	3.573			2	4	0.451	0.052	3.885			0	0						1	2	0.378	0	10311000000			1	2	0.442	0.044	4.392
< 5 years	0	2						0	2						0	0						0	1						0	1
5+ years	2	2						2	2						0	0						1	1						1	1
SIC 2023: DRY, CONDENSED, EVAPORATED PRODUCTS
Never	1183	1211						712	682						471	529						844	702						339	509
Ever	1	0						1	0						0	0						0	0						1	0
< 5 years	0	0						0	0						0	0						0	0						0	0
5+ years	1	0						1	0						0	0						0	0						1	0
SIC 2024: ICE CREAM AND FROZEN DESSERTS
Never	1184	1210						713	681						471	529						844	702						340	508
Ever	0	1						0	1						0	0						0	0						0	1
< 5 years	0	0						0	0						0	0						0	0						0	0
5+ years	0	1						0	1						0	0						0	0						0	1
SIC 2026: FLUID MILK
Never	1183	1210	1					712	681	1					471	529						843	702						340	508
Ever	1	1	1.075	0	52500000000000			1	1	1.025	0	1.3e+15			0	0						1	0						0	1
< 5 years	0	1						0	1						0	0						0	0						0	1
5+ years	1	0						1	0						0	0						1	0						0	0
SIC 203: CANNED, FROZEN AND PRESERVED FRUITS AND VEGETABLES
Never	1178	1208	1					709	679	1					469	529						841	701	1					337	507	1
Ever	6	3	1.966	0.437	8.846			4	3	1.447	0.228	9.17			2	0						3	1	3.787	0.734	19.535			3	2	1.011	0.101	10.148
< 5 years	2	1	1.276	0	21800000000			0	1						2	0						1	0						1	1	0.52	0	62718000000
5+ years	4	2	2.342	0.473	11.61		0.28	4	2						0	0						2	1						2	1	1.898	0.216	16.702		0.67
SIC 2032: CANNED SPECIALTIES
Never	1182	1211						711	682						471	529						844	702						338	509
Ever	2	0						2	0						0	0						0	0						2	0
< 5 years	0	0						0	0						0	0						0	0						0	0
5+ years	2	0						2	0						0	0						0	0						2	0
SIC 2033: CANNED FRUITS AND VEGETABLES
Never	1183	1210	1					712	681	1					471	529						843	701	1					340	509
Ever	1	1	1.026	0.164	6.403			1	1	1.259	0.2	7.926			0	0						1	1	1.112	0.172	7.184			0	0
< 5 years	0	0						0	0						0	0						0	0						0	0
5+ years	1	1						1	1						0	0						1	1						0	0
SIC 2037: FROZEN FRUITS AND VEGETABLES
Never	1183	1211						713	682						470	529						844	702						339	509
Ever	1	0						0	0						1	0						0	0						1	0
< 5 years	1	0						0	0						1	0						0	0						1	0
5+ years	0	0						0	0						0	0						0	0						0	0
SIC 2038: FROZEN SPECIALTIES, NEC
Never	1182	1210	1					712	681	1					470	529						842	702						340	508
Ever	2	1	2.594	0	32400000000			1	1	1.179	0	2.972e+15			1	0						2	0						0	1
< 5 years	1	1						0	1						1	0						1	0						0	1
5+ years	1	0						1	0						0	0						1	0						0	0
SIC 204: GRAIN MILL PRODUCTS
Never	1179	1209	1					713	681						466	528	1					840	702						339	507	1
Ever	5	2	7.188	1.32	39.144	*		0	1						5	1	21.27	0	593000000000			4	0						1	2	1.535	0	49457000000
< 5 years	4	2						0	1						4	1						4	0						0	2
5+ years	1	0						0	0						1	0						0	0						1	0
SIC 2043: CEREAL BREAKFAST FOODS
Never	1182	1209	1					713	681						469	528	1					842	702						340	507
Ever	2	2	4.213	0.371	47.805			0	1						2	1	12.85	0	408000000000			2	0						0	2
< 5 years	1	2						0	1						1	1						1	0						0	2
5+ years	1	0						0	0						1	0						1	0						0	0
SIC 2047: DOG AND CAT FOOD
Never	1182	1211						713	682						469	529						842	702						340	509
Ever	2	0						0	0						2	0						2	0						0	0
< 5 years	2	0						0	0						2	0						2	0						0	0
5+ years	0	0						0	0						0	0						0	0						0	0
SIC 2048: PREPARED FEEDS, NEC
Never	1183	1211						713	682						470	529						844	702						339	509
Ever	1	0						0	0						1	0						0	0						1	0
< 5 years	1	0						0	0						1	0						0	0						1	0
5+ years	0	0						0	0						0	0						0	0						0	0
SIC 205: BAKERY PRODUCTS
Never	1166	1200	1					698	675	1					468	525	1					832	696	1					334	504	1
Ever	18	11	1.348	0.597	3.044			15	7	1.563	0.585	4.174			3	4	0.745	0.106	5.243			12	6	1.233	0.467	3.255			6	5	1.618	0.384	6.812
< 5 years	12	6	1.354	0.49	3.736			10	4	1.791	0.57	5.63			2	2	0.574	0.037	9.007			9	4	1.299	0.394	4.28			3	2	1.443	0.259	8.027
5+ years	6	5	1.338	0.278	6.447		0.63	5	3	1.314	0.211	8.188		0.65	1	2	1.507	0	25475000000		0.97	3	2	1.098	0.104	11.602		0.86	3	3	1.729	0.197	15.196		0.59
SIC 2051: BREAD, CAKE AND RELATED PRODUCTS
Never	1173	1209	1					702	682						471	527						838	701	1					335	508	1
Ever	11	2	3.698	0.25	54.752			11	0						0	2						6	1	2.722	0	226800000000			5	1	6.712	0	114810000000
< 5 years	8	1	2.653	0	19100000000			8	0						0	1						5	1						3	0
5+ years	3	1	7.197	0	38300000000		0.42	3	0						0	1						1	0						2	1
SIC 2052: COOKIES AND CRACKERS
Never	1182	1209	1					712	680	1					470	529						842	701	1					340	508
Ever	2	2	0.706	0.079	6.324			1	2	0.355	0.05	2.519			1	0						2	1	1.376	0.15	12.652			0	1
< 5 years	2	1						1	1						1	0						2	1						0	0
5+ years	0	1						0	1						0	0						0	0						0	1
SIC 206: SUGAR AND CONFECTIONERY PRODUCTS
Never	1181	1206	1					711	679	1					470	527	1					842	699	1					339	507	1
Ever	3	5	0.458	0.143	1.468			2	3	0.398	0.109	1.447			1	2	0.598	0	60700000000			2	3	0.453	0.13	1.573			1	2	0.618	0	13690000000
< 5 years	2	3	0.653	0.19	2.243			2	2						0	1						2	2						0	1
5+ years	1	2	0.216	0	453410574		0.45	0	1						1	1						0	1						1	1
SIC 2064: CANDY AND OTHER CONFECTIONERY PRODUCTS
Never	1182	1207	1					712	679	1					470	528	1					843	699	1					339	508	1
Ever	2	4	0.324	0.07	1.494			1	3	0.203	0.041	1.015			1	1	1.44	0	18200000000			1	3	0.25	0.051	1.232			1	1	1.321	0	5023650000
< 5 years	1	3	0.365	0.081	1.646			1	2						0	1						1	2						0	1
5+ years	1	1	0.268	0	1050000000		0.67	0	1						1	0						0	1						1	0
SIC 2066: CHOCOLATE AND COCOA PRODUCTS
Never	1184	1210						713	682						471	528						844	702						340	508
Ever	0	1						0	0						0	1						0	0						0	1
< 5 years	0	0						0	0						0	0						0	0						0	0
5+ years	0	1						0	0						0	1						0	0						0	1
SIC 2067: CHEWING GUM
Never	1183	1211						712	682						471	529						843	702						340	509
Ever	1	0						1	0						0	0						1	0						0	0
< 5 years	1	0						1	0						0	0						1	0						0	0
5+ years	0	0						0	0						0	0						0	0						0	0
SIC 207: FATS AND OILS
Never	1181	1211						710	682						471	529						842	702						339	509
Ever	3	0						3	0						0	0						2	0						1	0
< 5 years	3	0						3	0						0	0						2	0						1	0
5+ years	0	0						0	0						0	0						0	0						0	0
SIC 2074: COTTONSEED OIL MILLS
Never	1183	1211						712	682						471	529						844	702						339	509
Ever	1	0						1	0						0	0						0	0						1	0
< 5 years	1	0						1	0						0	0						0	0						1	0
5+ years	0	0						0	0						0	0						0	0						0	0
SIC 2075: SOYBEAN OIL MILLS
Never	1183	1211						712	682						471	529						843	702						340	509
Ever	1	0						1	0						0	0						1	0						0	0
< 5 years	1	0						1	0						0	0						1	0						0	0
5+ years	0	0						0	0						0	0						0	0						0	0
SIC 208: BEVERAGES
Never	1170	1196	1					704	672	1					466	524	1					835	694	1					335	502	1
Ever	14	15	0.956	0.511	1.789			9	10	0.982	0.377	2.558			5	5	0.894	0.224	3.562			9	8	0.905	0.453	1.807			5	7	1.01	0.293	3.479
< 5 years	7	9	0.634	0.202	1.986			3	5	0.437	0.105	1.811			4	4	0.805	0.123	5.26			5	5	0.637	0.159	2.559			2	4	0.566	0.048	6.634
5+ years	7	6	1.466	0.492	4.367		0.58	6	5	1.627	0.486	5.449		0.54	1	1	1.264	0	1.8263e+16		0.97	4	3	1.367	0.305	6.127		0.77	3	3	1.584	0.389	6.454		0.62
SIC 2082: MALT BEVERAGES
Never	1181	1207	1					710	679	1					471	528						841	700	1					340	507
Ever	3	4	0.834	0.137	5.072			3	3	1.094	0.123	9.755			0	1						3	2	1.48	0.256	8.548			0	2
< 5 years	2	3	0.737	0.082	6.611			2	2	1.012	0.068	14.999			0	1						2	2						0	1
5+ years	1	1	1.565	0	45500000000000		0.97	1	1	1.491	0	72450000000000		0.9	0	0						1	0						0	1
SIC 2084: WINES, BRANDY AND BRANDY SPIRITS
Never	1183	1211						713	682						470	529						843	702						340	509
Ever	1	0						0	0						1	0						1	0						0	0
< 5 years	1	0						0	0						1	0						1	0						0	0
5+ years	0	0						0	0						0	0						0	0						0	0
SIC 2085: DISTILLED AND BLENDED LIQUORS
Never	1179	1211						712	682						467	529						841	702						338	509
Ever	5	0						1	0						4	0						3	0						2	0
< 5 years	3	0						0	0						3	0						3	0						0	0
5+ years	2	0						1	0						1	0						0	0						2	0
SIC 2086: BOTTLED AND CANNED SOFT DRINKS
Never	1177	1202	1					706	676	1					471	526						840	697	1					337	505	1
Ever	7	9	0.831	0.346	1.996			7	6	1.435	0.465	4.425			0	3						4	5	0.739	0.228	2.391			3	4	1.003	0.213	4.734
< 5 years	4	5	0.762	0.244	2.386			4	3	1.557	0.254	9.532			0	2						2	3	0.471	0.097	2.292			2	2	1.757	0.131	23.493
5+ years	3	4	0.918	0.206	4.082		0.85	3	3	1.312	0.302	5.694		0.62	0	1						2	2	1.177	0.135	10.273		>0.99	1	2	0.529	0.111	2.521		0.55
SIC 2087: FLAVORING EXTRACTS AND SYRUPS, NEC
Never	1184	1209						713	681						471	528						844	701						340	508
Ever	0	2						0	1						0	1						0	1						0	1
< 5 years	0	1						0	0						0	1						0	0						0	1
5+ years	0	1						0	1						0	0						0	1						0	0
SIC 209: MISCELLANEOUS FOOD PREPARATIONS KINDRED PRODUCTS
Never	1179	1207	1					708	679	1					471	528						840	698	1					339	509
Ever	5	4	1.288	0.29	5.714			5	3	1.792	0.363	8.852			0	1						4	4	0.981	0.193	4.979			1	0
< 5 years	1	1	1.324	0	537000000000000			1	0						0	1						1	1	1.292	0	535560000000000			0	0
5+ years	4	3	1.276	0.247	6.585		0.76	4	3						0	0						3	3	0.877	0.137	5.604		0.91	1	0
SIC 2095: ROASTED COFFEE
Never	1184	1210						713	681						471	529						844	701						340	509
Ever	0	1						0	1						0	0						0	1						0	0
< 5 years	0	0						0	0						0	0						0	0						0	0
5+ years	0	1						0	1						0	0						0	1						0	0
SIC 2096: POTATO CHIPS AND SIMILAR SNACKS
Never	1182	1210	1					711	681	1					471	529						842	701	1					340	509
Ever	2	1	1.399	0.091	21.583			2	1	1.447	0.105	19.986			0	0						2	1	1.381	0.105	18.176			0	0
< 5 years	0	0						0	0						0	0						0	0						0	0
5+ years	2	1						2	1						0	0						2	1						0	0
SIC 2097: MANUFACTURED ICE
Never	1183	1211						712	682						471	529						843	702						340	509
Ever	1	0						1	0						0	0						1	0						0	0
< 5 years	1	0						1	0						0	0						1	0						0	0
5+ years	0	0						0	0						0	0						0	0						0	0
SIC 2098: MACARONI AND SPAGHETTI
Never	1183	1211						712	682						471	529						844	702						339	509
Ever	1	0						1	0						0	0						0	0						1	0
< 5 years	0	0						0	0						0	0						0	0						0	0
5+ years	1	0						1	0						0	0						0	0						1	0
SIC 2099: FOOD PREPARATIONS, NEC
Never	1183	1209	1					712	681	1					471	528						843	700	1					340	509
Ever	1	2	0.502	0.049	5.174			1	1	1.303	0.187	9.091			0	1						1	2	0.494	0.048	5.06			0	0
< 5 years	0	1						0	0						0	1						0	1						0	0
5+ years	1	1						1	1						0	0						1	1						0	0
SIC 22: TEXTILE MILL PRODUCTS
Never	1178	1204	1					709	677	1					469	527	1					841	700	1					337	504	1
Ever	6	7	0.985	0.268	3.625			4	5	0.8	0.168	3.81			2	2	1.856	0.121	28.383			3	2	0.931	0.121	7.163			3	5	0.984	0.223	4.338
< 5 years	4	4	0.781	0.147	4.154			2	4	0.392	0.03	5.089			2	0						2	2						2	2	1.514	0.229	10.025
5+ years	2	3	1.639	0.316	8.51		0.67	2	1	3.317	0.611	18.011		0.4	0	2						1	0						1	3	0.578	0	20247000000		0.84
SIC 221: BROAD WOVEN FABRIC MILLS, COTTON
Never	1183	1211						712	682						471	529						844	702						339	509
Ever	1	0						1	0						0	0						0	0						1	0
< 5 years	0	0						0	0						0	0						0	0						0	0
5+ years	1	0						1	0						0	0						0	0						1	0
SIC 2211: BROAD WOVEN FABRIC MILLS, COTTON
Never	1183	1211						712	682						471	529						844	702						339	509
Ever	1	0						1	0						0	0						0	0						1	0
< 5 years	0	0						0	0						0	0						0	0						0	0
5+ years	1	0						1	0						0	0						0	0						1	0
SIC 222: BROAD WOVEN FABRIC MILLS, MM FIBER AND SILK
Never	1183	1210	1					712	681	1					471	529						844	702						339	508
Ever	1	1	0.199	0.022	1.772			1	1	0.228	0.026	2.005			0	0						0	1						1	0
< 5 years	1	1						1	1						0	0						0	1						1	0
5+ years	0	0						0	0						0	0						0	0						0	0
SIC 2221: BROAD WOVEN FABRIC MILLS, MANMADE
Never	1183	1210	1					712	681	1					471	529						844	702						339	508
Ever	1	1	0.199	0.022	1.772			1	1	0.228	0.026	2.005			0	0						0	1						1	0
< 5 years	1	1						1	1						0	0						0	1						1	0
5+ years	0	0						0	0						0	0						0	0						0	0
SIC 224: NARROW FABRIC/SMALL WARES MILLS: COTTON/WOOL/SILK/MANMADE FIBER
Never	1183	1210	1					712	682						471	528						843	702						340	508
Ever	1	1	4.743	0	177000000000000			1	0						0	1						1	0						0	1
< 5 years	1	1						1	0						0	1						1	0						0	1
5+ years	0	0						0	0						0	0						0	0						0	0
SIC 2241: NARROW FABRIC MILLS
Never	1183	1210	1					712	682						471	528						843	702						340	508
Ever	1	1	4.743	0	177000000000000			1	0						0	1						1	0						0	1
< 5 years	1	1						1	0						0	1						1	0						0	1
5+ years	0	0						0	0						0	0						0	0						0	0
SIC 225: KNITTING MILLS
Never	1183	1210	1					713	682						470	528	1					843	702						340	508
Ever	1	1	1.707	0	3020000000			0	0						1	1	1.11	0	77300000000			1	0						0	1
< 5 years	1	0						0	0						1	0						1	0						0	0
5+ years	0	1						0	0						0	1						0	0						0	1
SIC 2251: WOMEN'S HOSIERY, EXCEPT SOCKS
Never	1183	1210	1					713	682						470	528	1					843	702						340	508
Ever	1	1	1.707	0	3020000000			0	0						1	1	1.11	0	77300000000			1	0						0	1
< 5 years	1	0						0	0						1	0						1	0						0	0
5+ years	0	1						0	0						0	1						0	0						0	1
SIC 227: CARPETS AND RUGS
Never	1183	1210	1					713	681						470	529						844	702						339	508	1
Ever	1	1	1.932	0	7110000000			0	1						1	0						0	0						1	1	2.05	0	38900000000
< 5 years	1	1						0	1						1	0						0	0						1	1
5+ years	0	0						0	0						0	0						0	0						0	0
SIC 2273: CARPETS AND RUGS
Never	1183	1210	1					713	681						470	529						844	702						339	508	1
Ever	1	1	1.932	0	7110000000			0	1						1	0						0	0						1	1	2.05	0	38900000000
< 5 years	1	1						0	1						1	0						0	0						1	1
5+ years	0	0						0	0						0	0						0	0						0	0
SIC 228: YARN AND THREAD MILLS
Never	1184	1210						713	682						471	528						844	702						340	508
Ever	0	1						0	0						0	1						0	0						0	1
< 5 years	0	1						0	0						0	1						0	0						0	1
5+ years	0	0						0	0						0	0						0	0						0	0
SIC 2284: THREAD MILLS
Never	1184	1210						713	682						471	528						844	702						340	508
Ever	0	1						0	0						0	1						0	0						0	1
< 5 years	0	1						0	0						0	1						0	0						0	1
5+ years	0	0						0	0						0	0						0	0						0	0
SIC 229: MISCELLANEOUS TEXTILE GOODS
Never	1184	1210						713	681						471	529						844	701						340	509
Ever	0	1						0	1						0	0						0	1						0	0
< 5 years	0	1						0	1						0	0						0	1						0	0
5+ years	0	0						0	0						0	0						0	0						0	0
SIC 23: APPAREL AND OTHER TEXTILE PRODUCTS
Never	1167	1186	1					710	678	1					457	508	1					832	693	1					335	493	1
Ever	17	25	0.796	0.365	1.735			3	4	0.482	0.099	2.351			14	21	0.938	0.379	2.323			12	9	0.969	0.33	2.847			5	16	0.507	0.109	2.356
< 5 years	11	15	0.838	0.291	2.414			2	1	1.189	0	27531000000			9	14	0.815	0.271	2.45			6	6	0.8	0.17	3.766			5	9
5+ years	6	10	0.726	0.245	2.153		0.53	1	3	0.259	0.05	1.332		0.12	5	7	1.33	0.291	6.089		0.81	6	3	1.264	0.315	5.063		0.81	0	7
SIC 232: MEN'S AND BOY'S FURNISHINGS/WORK CLOTHING
Never	1183	1208	1					713	682						470	526	1					843	702						340	506
Ever	1	3	0.556	0.036	8.607			0	0						1	3	0.74	0.042	13.129			1	0						0	3
< 5 years	1	3						0	0						1	3						1	0						0	3
5+ years	0	0						0	0						0	0						0	0						0	0
SIC 2325: MEN'S/BOY'S TROUSERS AND SLACKS
Never	1183	1210	1					713	682						470	528	1					843	702						340	508
Ever	1	1	2.229	0	2630000000			0	0						1	1	2.646	0	157000000000			1	0						0	1
< 5 years	1	1						0	0						1	1						1	0						0	1
5+ years	0	0						0	0						0	0						0	0						0	0
SIC 2326: MEN'S/BOY'S WORK CLOTHING
Never	1184	1210						713	682						471	528						844	702						340	508
Ever	0	1						0	0						0	1						0	0						0	1
< 5 years	0	1						0	0						0	1						0	0						0	1
5+ years	0	0						0	0						0	0						0	0						0	0
SIC 233: WOMEN'S/MISSES/JUNIORS OUTERWEAR
Never	1182	1211						713	682						469	529						843	702						339	509
Ever	2	0						0	0						2	0						1	0						1	0
< 5 years	2	0						0	0						2	0						1	0						1	0
5+ years	0	0						0	0						0	0						0	0						0	0
SIC 2331: WOMEN'S/MISSES BLOUSES AND SHIRTS
Never	1183	1211						713	682						470	529						843	702						340	509
Ever	1	0						0	0						1	0						1	0						0	0
< 5 years	1	0						0	0						1	0						1	0						0	0
5+ years	0	0						0	0						0	0						0	0						0	0
SIC 2339: WOMEN'S/MISSES OUTERWEAR, NEC
Never	1183	1211						713	682						470	529						843	702						340	509
Ever	1	0						0	0						1	0						1	0						0	0
< 5 years	1	0						0	0						1	0						1	0						0	0
5+ years	0	0						0	0						0	0						0	0						0	0
SIC 234: WOMEN'S/MISSES/CHILDREN'S/INFANTS UNDERWEAR & NIGHTWEAR
Never	1183	1209	1					713	682						470	527	1					843	700	1					340	509
Ever	1	2	0.36	0	1240000000			0	0						1	2	0.322	0	64100000000			1	2	0.316	0	8215880000			0	0
< 5 years	1	2						0	0						1	2						1	2						0	0
5+ years	0	0						0	0						0	0						0	0						0	0
SIC 2341: WOMEN'S/CHILDREN'S UNDERWEAR
Never	1184	1210						713	682						471	528						844	701						340	509
Ever	0	1						0	0						0	1						0	1						0	0
< 5 years	0	1						0	0						0	1						0	1						0	0
5+ years	0	0						0	0						0	0						0	0						0	0
SIC 2342: BRAS, GIRDLES, AND ALLIED GARMENTS
Never	1183	1211						713	682						470	529						843	702						340	509
Ever	1	0						0	0						1	0						1	0						0	0
< 5 years	1	0						0	0						1	0						1	0						0	0
5+ years	0	0						0	0						0	0						0	0						0	0
SIC 238: MISCELLANEOUS APPAREL AND ACCESSORIES
Never	1182	1209	1					713	682						469	527	1					842	702						340	507
Ever	2	2	2.462	0.12	50.613			0	0						2	2	2.471	0.135	45.203			2	0						0	2
< 5 years	1	1	4.36	0	54000000000			0	0						1	1	4.111	0	9300400000000			1	0						0	1
5+ years	1	1	1.441	0	27600000000000		0.92	0	0						1	1	1.541	0	6.9806e+15		0.91	1	0						0	1
SIC 2381: FABRIC DRESS AND WORK GLOVES
Never	1183	1210	1					713	682						470	528	1					843	702						340	508
Ever	1	1	2.705	0	519000000000000			0	0						1	1	2.551	0	9.23e+16			1	0						0	1
< 5 years	1	0						0	0						1	0						1	0						0	0
5+ years	0	1						0	0						0	1						0	0						0	1
SIC 2385: WATERPROOF OUTERWEAR
Never	1183	1211						713	682						470	529						843	702						340	509
Ever	1	0						0	0						1	0						1	0						0	0
< 5 years	0	0						0	0						0	0						0	0						0	0
5+ years	1	0						0	0						1	0						1	0						0	0
SIC 2389: APPAREL AND ACCESSORIES, NEC
Never	1184	1210						713	682						471	528						844	702						340	508
Ever	0	1						0	0						0	1						0	0						0	1
< 5 years	0	1						0	0						0	1						0	0						0	1
5+ years	0	0						0	0						0	0						0	0						0	0
SIC 239: MISCELLANEOUS FABRICATED TEXTILE PRODUCTS
Never	1177	1196	1					710	679	1					467	517	1					838	697	1					339	499	1
Ever	7	15	0.493	0.164	1.485			3	3	0.664	0.107	4.136			4	12	0.375	0.075	1.879			6	5	0.778	0.201	3.017			1	10	0.127	0	24266000000
< 5 years	3	7	0.349	0.068	1.79			2	1	1.188	0	27669000000			1	6	0.121	0.02	0.741	*		2	3	0.397	0.046	3.429			1	4
5+ years	4	8	0.681	0.161	2.888		0.46	1	2	0.396	0.063	2.505		0.36	3	6	0.97	0.117	8.052		0.73	4	2	1.366	0.187	9.972		0.88	0	6
SIC 2391: CURTAINS AND DRAPERIES
Never	1184	1209						713	682						471	527						844	702						340	507
Ever	0	2						0	0						0	2						0	0						0	2
< 5 years	0	1						0	0						0	1						0	0						0	1
5+ years	0	1						0	0						0	1						0	0						0	1
SIC 2392: HOUSE FURNISHINGS, NEC
Never	1183	1210	1					712	682						471	528						844	701						339	509
Ever	1	1	0.635	0	1810000000			1	0						0	1						0	1						1	0
< 5 years	1	1						1	0						0	1						0	1						1	0
5+ years	0	0						0	0						0	0						0	0						0	0
SIC 2394: CANVAS AND RELATED PRODUCTS
Never	1184	1209						713	681						471	528						844	702						340	507
Ever	0	2						0	1						0	1						0	0						0	2
< 5 years	0	1						0	0						0	1						0	0						0	1
5+ years	0	1						0	1						0	0						0	0						0	1
SIC 2396: AUTOMOTIVE AND APPAREL TRIMMINGS
Never	1183	1208	1					712	680	1					471	528						843	700	1					340	508
Ever	1	3	0.241	0.036	1.589			1	2	0.306	0.041	2.304			0	1						1	2	0.296	0.042	2.09			0	1
< 5 years	0	1						0	1						0	0						0	1						0	0
5+ years	1	2						1	1						0	1						1	1						0	1
SIC 2399: FABRICATED TEXTILE PRODUCTS, NEC
Never	1179	1204	1					712	682						467	522	1					839	700	1					340	504
Ever	5	7	1.186	0.315	4.472			1	0						4	7	0.921	0.187	4.53			5	2	2.114	0.256	17.46			0	5
< 5 years	3	3	1.557	0.169	14.365			1	0						2	3	0.946	0.062	14.412			3	1	2.432	0	58290000000			0	2
5+ years	2	4	0.868	0.061	12.355		0.98	0	0						2	4	0.899	0.047	17.311		0.94	2	1	1.818	0	28207000000		0.85	0	3
SIC 24: LUMBER AND WOOD PRODUCTS
Never	1167	1203	1					697	675	1					470	528	1					833	697	1					334	506	1
Ever	17	8	2.023	0.741	5.523			16	7	2.656	0.941	7.497			1	1	0.283	0.037	2.135			11	5	1.692	0.496	5.775			6	3	3.1	0.676	14.221
< 5 years	10	5	1.823	0.556	5.98			9	5	1.643	0.496	5.436			1	0						7	3	1.76	0.387	8.002			3	2	2.069	0.226	18.966
5+ years	7	3	2.368	0.499	11.235		0.22	7	2	9.311	1.098	78.971	*	0.03	0	1						4	2	1.594	0.191	13.31		0.56	3	1	6.298	0	110570000000		0.43
SIC 241: LOGGING
Never	1183	1211						712	682						471	529						843	702						340	509
Ever	1	0						1	0						0	0						1	0						0	0
< 5 years	1	0						1	0						0	0						1	0						0	0
5+ years	0	0						0	0						0	0						0	0						0	0
SIC 2411: LOGGING
Never	1183	1211						712	682						471	529						843	702						340	509
Ever	1	0						1	0						0	0						1	0						0	0
< 5 years	1	0						1	0						0	0						1	0						0	0
5+ years	0	0						0	0						0	0						0	0						0	0
SIC 242: SAWMILLS AND PLANNING MILLS
Never	1182	1208	1					711	680	1					471	528						844	700						338	508	1
Ever	2	3	0.45	0.071	2.856			2	2	0.972	0.155	6.082			0	1						0	2						2	1	2.279	0	42736000000
< 5 years	1	2	0.455	0	2170000000			1	2						0	0						0	1						1	1
5+ years	1	1	0.447	0.064	3.118		0.37	1	0						0	1						0	1						1	0
SIC 2421: SAWMILLS AND PLANNING MILLS, GENERAL
Never	1182	1208	1					711	680	1					471	528						844	700						338	508	1
Ever	2	3	0.45	0.071	2.856			2	2	0.972	0.155	6.082			0	1						0	2						2	1	2.279	0	42736000000
< 5 years	1	2	0.455	0	2170000000			1	2						0	0						0	1						1	1
5+ years	1	1	0.447	0.064	3.118		0.37	1	0						0	1						0	1						1	0
SIC 243: MILLWORK/VENEER/PLYWOOD/STRUCTURAL WOOD
Never	1178	1208	1					707	679	1					471	529						840	701	1					338	507	1
Ever	6	3	5.016	1.059	23.77	*		6	3	4.94	0.957	25.499			0	0						4	1	15.907	2.346	107.84	*		2	2	2.269	0.234	21.97
< 5 years	3	1	5.333	0	6470000000			3	1	4.915	0	44450000000			0	0						2	0						1	1	2.142	0	338310000000
5+ years	3	2	4.679	0.46	47.582		0.2	3	2	4.967	0.433	56.917		0.19	0	0						2	1						1	1	2.483	0	225310000000000		0.76
SIC 2431: MILLWORK
Never	1182	1208	1					711	679	1					471	529						842	701	1					340	507
Ever	2	3	2.073	0.233	18.477			2	3	2.275	0.218	23.721			0	0						2	1	7.782	0.507	119.328			0	2
< 5 years	1	1	1.767	0	1560000000			1	1	1.826	0	16174000000			0	0						1	0						0	1
5+ years	1	2	2.403	0	24700000000		0.75	1	2	2.803	0	221310000000		0.71	0	0						1	1						0	1
SIC 2434: WOOD KITCHEN CABINETS
Never	1182	1211						711	682						471	529						842	702						340	509
Ever	2	0						2	0						0	0						2	0						0	0
< 5 years	1	0						1	0						0	0						1	0						0	0
5+ years	1	0						1	0						0	0						1	0						0	0
SIC 2435: HARDWOOD VENEER AND PLYWOOD
Never	1183	1211						712	682						471	529						844	702						339	509
Ever	1	0						1	0						0	0						0	0						1	0
< 5 years	1	0						1	0						0	0						0	0						1	0
5+ years	0	0						0	0						0	0						0	0						0	0
SIC 2439: STRUCTURAL WOOD MEMBERS, NEC
Never	1183	1211						712	682						471	529						844	702						339	509
Ever	1	0						1	0						0	0						0	0						1	0
< 5 years	0	0						0	0						0	0						0	0						0	0
5+ years	1	0						1	0						0	0						0	0						1	0
SIC 244: WOOD CONTAINERS
Never	1180	1210	1					709	681	1					471	529						842	701	1					338	509
Ever	4	1	1.736	0	35600000000			4	1	1.792	0	35300000000			0	0						2	1	0.77	0	6409300000			2	0
< 5 years	3	1						3	1						0	0						2	1						1	0
5+ years	1	0						1	0						0	0						0	0						1	0
SIC 2441: NAILED WOOD BOXES AND SHOOK
Never	1182	1211						711	682						471	529						843	702						339	509
Ever	2	0						2	0						0	0						1	0						1	0
< 5 years	2	0						2	0						0	0						1	0						1	0
5+ years	0	0						0	0						0	0						0	0						0	0
SIC 2448: WOOD PALLETS AND SKIDS
Never	1183	1211						712	682						471	529						844	702						339	509
Ever	1	0						1	0						0	0						0	0						1	0
< 5 years	0	0						0	0						0	0						0	0						0	0
5+ years	1	0						1	0						0	0						0	0						1	0
SIC 245: WOOD BUILDINGS AND MOBILE HOMES
Never	1182	1211						711	682						471	529						842	702						340	509
Ever	2	0						2	0						0	0						2	0						0	0
< 5 years	1	0						1	0						0	0						1	0						0	0
5+ years	1	0						1	0						0	0						1	0						0	0
SIC 2451: MOBILE HOMES
Never	1182	1211						711	682						471	529						842	702						340	509
Ever	2	0						2	0						0	0						2	0						0	0
< 5 years	1	0						1	0						0	0						1	0						0	0
5+ years	1	0						1	0						0	0						1	0						0	0
SIC 249: MISCELLANEOUS WOOD PRODUCTS
Never	1182	1210	1					712	681	1					470	529						842	701	1					340	509
Ever	2	1	1.379	0.21	9.075			1	1	0.727	0.087	6.057			1	0						2	1	1.48	0.236	9.289			0	0
< 5 years	1	1						0	1						1	0						1	1						0	0
5+ years	1	0						1	0						0	0						1	0						0	0
SIC 2499: WOOD PRODUCTS, NEC
Never	1182	1210	1					712	681	1					470	529						842	701	1					340	509
Ever	2	1	1.379	0.21	9.075			1	1	0.727	0.087	6.057			1	0						2	1	1.48	0.236	9.289			0	0
< 5 years	1	1						0	1						1	0						1	1						0	0
5+ years	1	0						1	0						0	0						1	0						0	0
SIC 25: FURNITURE AND FIXTURES
Never	1170	1199	1					705	675	1					465	524	1					834	696	1					336	503	1
Ever	14	12	1.301	0.539	3.139			8	7	1.651	0.574	4.749			6	5	0.958	0.282	3.256			10	6	1.213	0.392	3.751			4	6	1.639	0.42	6.398
< 5 years	6	6	1.319	0.355	4.892			3	3	2.149	0.263	17.551			3	3	0.903	0.155	5.264			5	2	1.723	0.221	13.413			1	4	0.704	0	28458000000
5+ years	8	6	1.289	0.466	3.565		0.6	5	4	1.476	0.426	5.108		0.49	3	2	1.025	0.133	7.923		>0.99	5	4	0.95	0.301	2.999		0.98	3	2	2.837	0.537	14.972		0.24
SIC 251: HOUSEHOLD FURNITURE
Never	1179	1205	1					710	678	1					469	527	1					842	700	1					337	505	1
Ever	5	6	1.253	0.292	5.373			3	4	1.315	0.294	5.888			2	2	1.1	0.02	59.329			2	2	0.734	0.088	6.148			3	4	2.159	0.362	12.884
< 5 years	1	4	0.352	0	838993243			0	2						1	2						0	1						1	3	0.927	0	56632000000
5+ years	4	2	2.769	0.531	14.441		0.3	3	2						1	0						2	1						2	1	5.589	0	71741000000		0.43
SIC 2511: WOOD HOUSEHOLD FURNITURE
Never	1182	1211						713	682						469	529						843	702						339	509
Ever	2	0						0	0						2	0						1	0						1	0
< 5 years	1	0						0	0						1	0						0	0						1	0
5+ years	1	0						0	0						1	0						1	0						0	0
SIC 2514: METAL HOUSEHOLD FURNITURE
Never	1184	1210						713	682						471	528						844	702						340	508
Ever	0	1						0	0						0	1						0	0						0	1
< 5 years	0	1						0	0						0	1						0	0						0	1
5+ years	0	0						0	0						0	0						0	0						0	0
SIC 2515: MATTRESSES AND BEDSPRINGS
Never	1182	1209	1					711	680	1					471	529						843	701	1					339	508	1
Ever	2	2	1.591	0.175	14.492			2	2	1.55	0.182	13.235			0	0						1	1	0.831	0.144	4.805			1	1	4.054	0	4.753e+15
< 5 years	0	0						0	0						0	0						0	0						0	0
5+ years	2	2						2	2						0	0						1	1						1	1
SIC 252: OFFICE FURNITURE
Never	1181	1210	1					711	682						470	528	1					842	701	1					339	509
Ever	3	1	3.12	0.445	21.864			2	0						1	1	0.741	0	114000000000			2	1	2.409	0.168	34.545			1	0
< 5 years	2	1						1	0						1	1						2	1						0	0
5+ years	1	0						1	0						0	0						0	0						1	0
SIC 253: PUBLIC BUILDING AND RELATED FURNITURE
Never	1182	1211						713	682						469	529						842	702						340	509
Ever	2	0						0	0						2	0						2	0						0	0
< 5 years	0	0						0	0						0	0						0	0						0	0
5+ years	2	0						0	0						2	0						2	0						0	0
SIC 2531: PUBLIC BUILDING AND RELATED FURNITURE
Never	1182	1211						713	682						469	529						842	702						340	509
Ever	2	0						0	0						2	0						2	0						0	0
< 5 years	0	0						0	0						0	0						0	0						0	0
5+ years	2	0						0	0						2	0						2	0						0	0
SIC 254: PARTITIONS/SHELVING/LOCKERS/OFFICE AND STORE FIXTURES
Never	1183	1211						712	682						471	529						843	702						340	509
Ever	1	0						1	0						0	0						1	0						0	0
< 5 years	1	0						1	0						0	0						1	0						0	0
5+ years	0	0						0	0						0	0						0	0						0	0
SIC 2542: PARTITIONS AND FIXTURES, EXCEPT WOOD
Never	1183	1211						712	682						471	529						843	702						340	509
Ever	1	0						1	0						0	0						1	0						0	0
< 5 years	1	0						1	0						0	0						1	0						0	0
5+ years	0	0						0	0						0	0						0	0						0	0
SIC 259: MISCELLANEOUS FURNITURE AND FIXTURES
Never	1183	1207	1					712	680	1					471	527						843	700	1					340	507
Ever	1	4	0.311	0	3400000000			1	2	0.999	0	7440000000			0	2						1	2	0.402	0	10243000000			0	2
< 5 years	0	1						0	1						0	0						0	0						0	1
5+ years	1	3						1	1						0	2						1	2						0	1
SIC 2591: DRAPERY HARDWARE, BLINDS AND SHADES
Never	1184	1209						713	681						471	528						844	701						340	508
Ever	0	2						0	1						0	1						0	1						0	1
< 5 years	0	0						0	0						0	0						0	0						0	0
5+ years	0	2						0	1						0	1						0	1						0	1
SIC 2599: FURNITURE AND FIXTURES, NEC
Never	1183	1209	1					712	681	1					471	528						843	701	1					340	508
Ever	1	2	0.574	0	5910000000			1	1	2.76	0	133000000000000			0	1						1	1	0.674	0	129700000000000			0	1
< 5 years	0	1						0	1						0	0						0	0						0	1
5+ years	1	1						1	0						0	1						1	1						0	0
SIC 26: PAPER AND ALLIED PRODUCTS
Never	1162	1196	1					696	673	1					466	523	1					827	695	1					335	501	1
Ever	22	15	1.775	0.787	4.001			17	9	2.243	0.76	6.618			5	6	0.743	0.196	2.817			17	7	2.349	0.872	6.327			5	8	0.743	0.197	2.795
< 5 years	12	11	1.293	0.466	3.587			10	7	1.632	0.455	5.849			2	4	0.433	0.057	3.282			10	4	2.109	0.572	7.774			2	7	0.267	0.057	1.246
5+ years	10	4	3.306	1	10.948	*	0.046	7	2	4.637	1.126	19.093	*	0.04	3	2	1.503	0.133	16.951		0.85	7	3	2.814	0.705	11.234		0.1	3	1	8.765	1.286	59.742	*	0.16
SIC 262: PAPER MILLS
Never	1178	1209	1					708	682						470	527	1					839	702						339	507	1
Ever	6	2	10.623	2.011	56.123	*		5	0						1	2	0.744	0.175	3.16			5	0						1	2	0.47	0.112	1.964
< 5 years	4	2						4	0						0	2						3	0						1	2
5+ years	2	0						1	0						1	0						2	0						0	0
SIC 2621: PAPER MILLS
Never	1178	1209	1					708	682						470	527	1					839	702						339	507	1
Ever	6	2	10.623	2.011	56.123	*		5	0						1	2	0.744	0.175	3.16			5	0						1	2	0.47	0.112	1.964
< 5 years	4	2						4	0						0	2						3	0						1	2
5+ years	2	0						1	0						1	0						2	0						0	0
SIC 263: PAPERBOARD MILLS
Never	1183	1210	1					712	681	1					471	529						844	702						339	508	1
Ever	1	1	2.166	0.341	13.755			1	1	1.969	0.276	14.063			0	0						0	0						1	1	3.141	0.449	21.984
< 5 years	0	1						0	1						0	0						0	0						0	1
5+ years	1	0						1	0						0	0						0	0						1	0
SIC 2631: PAPERBOARD MILLS
Never	1183	1210	1					712	681	1					471	529						844	702						339	508	1
Ever	1	1	2.166	0.341	13.755			1	1	1.969	0.276	14.063			0	0						0	0						1	1	3.141	0.449	21.984
< 5 years	0	1						0	1						0	0						0	0						0	1
5+ years	1	0						1	0						0	0						0	0						1	0
SIC 265: PAPERBOARD CONTAINERS AND BOXES
Never	1178	1205	1					708	678	1					470	527	1					839	699	1					339	506	1
Ever	6	6	1.51	0.377	6.04			5	4	1.536	0.312	7.551			1	2	1.091	0	106000000000			5	3	1.949	0.362	10.504			1	3	0.395	0	9094510000
< 5 years	3	4	0.976	0.132	7.239			3	3	0.973	0.12	7.889			0	1						3	2	1.344	0.125	14.441			0	2
5+ years	3	2	3.265	0.639	16.674		0.2	2	1	4.112	0.594	28.442		0.21	1	1						2	1	3.939	0.582	26.646		0.17	1	1
SIC 2653: CORRUGATED AND SOLID FIBER BOXES
Never	1181	1208	1					710	680	1					471	528						841	700	1					340	508
Ever	3	3	1.777	0.162	19.429			3	2	1.96	0.134	28.775			0	1						3	2	2.028	0.14	29.422			0	1
< 5 years	2	1	1.988	0	28600000000			2	1	1.776	0	170750000000			0	0						2	1	1.933	0	190800000000			0	0
5+ years	1	2	1.518	0	30000000000		0.77	1	1	2.296	0	62486000000		0.63	0	1						1	1	2.194	0	56650000000		0.63	0	1
SIC 2656: SANITARY FOOD CONTAINERS
Never	1184	1210						713	682						471	528						844	702						340	508
Ever	0	1						0	0						0	1						0	0						0	1
< 5 years	0	1						0	0						0	1						0	0						0	1
5+ years	0	0						0	0						0	0						0	0						0	0
SIC 2657: FOLDING PAPERBOARD BOXES
Never	1183	1211						713	682						470	529						844	702						339	509
Ever	1	0						0	0						1	0						0	0						1	0
< 5 years	0	0						0	0						0	0						0	0						0	0
5+ years	1	0						0	0						1	0						0	0						1	0
SIC 267: CONVERTED PAPERs/PAPERBOARD PRODUCTS, EXCEPT CONTAINERS
Never	1175	1206	1					707	679	1					468	527	1					837	699	1					338	507	1
Ever	9	5	1.277	0.364	4.481			6	3	1.779	0.261	12.133			3	2	0.67	0.118	3.82			7	3	1.449	0.327	6.423			2	2	0.774	0.027	22.029
< 5 years	5	3	1.141	0.215	6.052			3	2	1.673	0.07	40.285			2	1	0.595	0.061	5.841			4	1	1.888	0.253	14.094			1	2
5+ years	4	2	1.527	0.341	6.842		0.59	3	1	1.963	0.386	9.979		0.41	1	1	0.858	0	69506000000		0.84	3	2	1.078	0.252	4.616		0.8	1	0
SIC 2672: PAPER COATED AND LAMINATED, NEC
Never	1184	1210						713	681						471	529						844	702						340	508
Ever	0	1						0	1						0	0						0	0						0	1
< 5 years	0	1						0	1						0	0						0	0						0	1
5+ years	0	0						0	0						0	0						0	0						0	0
SIC 2675: DIE-CUT PAPER AND BOARD
Never	1180	1209	1					711	681	1					469	528	1					841	700	1					339	509
Ever	4	2	0.916	0.215	3.909			2	1	1.598	0.274	9.311			2	1	0.507	0.086	2.979			3	2	0.649	0.156	2.709			1	0
< 5 years	1	1	0.271	0.041	1.806			0	0						1	1						1	1	0.27	0.044	1.676			0	0
5+ years	3	1	2.237	0.469	10.665		0.47	2	1						1	0						2	1	1.396	0.293	6.656		0.92	1	0
SIC 2676: SANITARY PAPER PRODUCTS
Never	1184	1210						713	682						471	528						844	701						340	509
Ever	0	1						0	0						0	1						0	1						0	0
< 5 years	0	0						0	0						0	0						0	0						0	0
5+ years	0	1						0	0						0	1						0	1						0	0
SIC 2677: ENVELOPES
Never	1183	1210	1					712	681	1					471	529						843	702						340	508
Ever	1	1	1.072	0	367000000000000			1	1	1.046	0	483000000000000			0	0						1	0						0	1
< 5 years	1	1						1	1						0	0						1	0						0	1
5+ years	0	0						0	0						0	0						0	0						0	0
SIC 2678: STATIONERY PRODUCTS
Never	1183	1211						713	682						470	529						843	702						340	509
Ever	1	0						0	0						1	0						1	0						0	0
< 5 years	1	0						0	0						1	0						1	0						0	0
5+ years	0	0						0	0						0	0						0	0						0	0
SIC 2679: CONVERTED PAPER PRODUCTS, NEC
Never	1183	1211						712	682						471	529						843	702						340	509
Ever	1	0						1	0						0	0						0	0						1	0
< 5 years	1	0						1	0						0	0						0	0						1	0
5+ years	0	0						0	0						0	0						0	0						0	0
SIC 27: PRINTING AND PUBLISHING
Never	1122	1143	1					672	637	1					450	506	1					804	660	1					318	483	1
Ever	62	68	0.866	0.612	1.225			41	45	0.852	0.569	1.277			21	23	0.88	0.414	1.87			40	42	0.785	0.491	1.256			22	26	1.176	0.61	2.268
< 5 years	38	39	0.921	0.573	1.483			24	26	0.832	0.484	1.428			14	13	1.22	0.473	3.146			27	22	0.98	0.547	1.758			11	17	0.835	0.339	2.057
5+ years	24	29	0.793	0.462	1.359		0.36	17	19	0.88	0.494	1.57		0.58	7	10	0.475	0.167	1.349		0.23	13	20	0.557	0.279	1.11		0.11	11	9	1.809	0.697	4.69		0.27
SIC 271: NEWSPAPERS: PUBLISHING, PUBLISHING & PRINTING
Never	1164	1176	1					699	655	1					465	521	1					832	679	1					332	497	1
Ever	20	35	0.481	0.265	0.874	*		14	27	0.414	0.223	0.769	*		6	8	0.812	0.181	3.641			12	23	0.395	0.182	0.859	*		8	12	0.857	0.347	2.114
< 5 years	14	23	0.582	0.292	1.159			10	18	0.465	0.22	0.982	*		4	5	1.305	0.23	7.389			10	13	0.611	0.255	1.461			4	10	0.59	0.186	1.865
5+ years	6	12	0.332	0.116	0.952	*	0.02	4	9	0.328	0.105	1.021		0.03	2	3	0.362	0.027	4.815		0.48	2	10	0.141	0.022	0.904	*	0.02	4	2	1.629	0.391	6.781		0.7
SIC 2711: NEWSPAPERS
Never	1164	1176	1					699	655	1					465	521	1					832	679	1					332	497	1
Ever	20	35	0.481	0.265	0.874	*		14	27	0.414	0.223	0.769	*		6	8	0.812	0.181	3.641			12	23	0.395	0.182	0.859	*		8	12	0.857	0.347	2.114
< 5 years	14	23	0.582	0.292	1.159			10	18	0.465	0.22	0.982	*		4	5	1.305	0.23	7.389			10	13	0.611	0.255	1.461			4	10	0.59	0.186	1.865
5+ years	6	12	0.332	0.116	0.952	*	0.02	4	9	0.328	0.105	1.021		0.03	2	3	0.362	0.027	4.815		0.48	2	10	0.141	0.022	0.904	*	0.02	4	2	1.629	0.391	6.781		0.7
SIC 272: PERIODICALS: PUBLISHING, PUBLISHING & PRINTING
Never	1178	1206	1					710	680	1					468	526	1					840	697	1					338	509
Ever	6	5	0.89	0.283	2.8			3	2	1.263	0.241	6.613			3	3	0.665	0.136	3.245			4	5	0.694	0.193	2.497			2	0
< 5 years	4	2	1.24	0.243	6.338			2	0						2	2	0.569	0.058	5.559			3	2	1.009	0.191	5.329			1	0
5+ years	2	3	0.549	0.111	2.717		0.52	1	2						1	1	0.961	0	140840000000		0.77	1	3	0.364	0.077	1.718		0.25	1	0
SIC 2721: PERIODICALS
Never	1178	1206	1					710	680	1					468	526	1					840	697	1					338	509
Ever	6	5	0.89	0.283	2.8			3	2	1.263	0.241	6.613			3	3	0.665	0.136	3.245			4	5	0.694	0.193	2.497			2	0
< 5 years	4	2	1.24	0.243	6.338			2	0						2	2	0.569	0.058	5.559			3	2	1.009	0.191	5.329			1	0
5+ years	2	3	0.549	0.111	2.717		0.52	1	2						1	1	0.961	0	140840000000		0.77	1	3	0.364	0.077	1.718		0.25	1	0
SIC 273: BOOKS
Never	1179	1209	1					709	681	1					470	528	1					841	702						338	507	1
Ever	5	2	5.81	0.801	42.167			4	1	8.246	0	18000000000			1	1	2.015	0	587000000000			3	0						2	2	1.964	0.081	47.863
< 5 years	3	0						3	0						0	0						2	0						1	0
5+ years	2	2						1	1						1	1						1	0						1	2
SIC 2731: BOOK PUBLISHING
Never	1183	1210	1					712	682						471	528						844	702						339	508	1
Ever	1	1	3.779	0	124000000000			1	0						0	1						0	0						1	1	3.507	0	1533700000000
< 5 years	0	0						0	0						0	0						0	0						0	0
5+ years	1	1						1	0						0	1						0	0						1	1
SIC 2732: BOOK PRINTING
Never	1183	1210	1					713	681						470	529						843	702						340	508
Ever	1	1	1.59	0	34200000000000			0	1						1	0						1	0						0	1
< 5 years	0	0						0	0						0	0						0	0						0	0
5+ years	1	1						0	1						1	0						1	0						0	1
SIC 274: MISCELLANEOUS PUBLISHING
Never	1180	1204	1					711	677	1					469	527	1					842	698	1					338	506	1
Ever	4	7	0.44	0.123	1.569			2	5	0.405	0.054	3.04			2	2	0.489	0.059	4.083			2	4	0.309	0.032	2.952			2	3	0.751	0.067	8.431
< 5 years	3	5	0.356	0.065	1.955			1	4	0.235	0	2543780000			2	1						2	4						1	1	0.643	0	38633000000
5+ years	1	2	1.114	0	3760000000		0.82	1	1	1.903	0	277910000000000		0.96	0	1						0	0						1	2	0.872	0	187250000000		0.95
SIC 2741: MISCELLANEOUS PUBLISHING
Never	1180	1204	1					711	677	1					469	527	1					842	698	1					338	506	1
Ever	4	7	0.44	0.123	1.569			2	5	0.405	0.054	3.04			2	2	0.489	0.059	4.083			2	4	0.309	0.032	2.952			2	3	0.751	0.067	8.431
< 5 years	3	5	0.356	0.065	1.955			1	4	0.235	0	2543780000			2	1						2	4						1	1	0.643	0	38633000000
5+ years	1	2	1.114	0	3760000000		0.82	1	1	1.903	0	277910000000000		0.96	0	1						0	0						1	2	0.872	0	187250000000		0.95
SIC 275: COMMERCIAL PRINTING
Never	1165	1196	1					699	674	1					466	522	1					830	696	1					335	500	1
Ever	19	15	1.595	0.757	3.363			14	8	2.102	0.831	5.317			5	7	0.758	0.224	2.56			14	6	2.156	0.753	6.176			5	9	0.839	0.236	2.978
< 5 years	9	8	1.315	0.426	4.062			6	3	2.271	0.166	31.041			3	5	0.627	0.13	3.03			6	2	2.13	0.256	17.692			3	6	0.641	0.107	3.828
5+ years	10	7	1.9	0.829	4.359		0.13	8	5	2.012	0.811	4.989		0.11	2	2	1.268	0.144	11.156		0.98	8	4	2.174	0.666	7.1		0.16	2	3	1.275	0.212	7.68		0.91
SIC 2752: COMMERCIAL PRINTING, LITHOGRAPHIC
Never	1182	1210	1					711	681	1					471	529						842	701	1					340	509
Ever	2	1	2.283	0.582	8.956			2	1	2.301	0.567	9.34			0	0						2	1	2.315	0.576	9.297			0	0
< 5 years	0	1						0	1						0	0						0	1						0	0
5+ years	2	0						2	0						0	0						2	0						0	0
SIC 2754: COMMERCIAL PRINTING, GRAVURE
Never	1183	1211						712	682						471	529						843	702						340	509
Ever	1	0						1	0						0	0						1	0						0	0
< 5 years	0	0						0	0						0	0						0	0						0	0
5+ years	1	0						1	0						0	0						1	0						0	0
SIC 276: MANIFOLD BUSINESS FORMS
Never	1183	1211						712	682						471	529						843	702						340	509
Ever	1	0						1	0						0	0						1	0						0	0
< 5 years	0	0						0	0						0	0						0	0						0	0
5+ years	1	0						1	0						0	0						1	0						0	0
SIC 2761: MANIFOLD BUSINESS FORMS
Never	1183	1211						712	682						471	529						843	702						340	509
Ever	1	0						1	0						0	0						1	0						0	0
< 5 years	0	0						0	0						0	0						0	0						0	0
5+ years	1	0						1	0						0	0						1	0						0	0
SIC 277: GREETING CARDS
Never	1184	1209						713	681						471	528						844	700						340	509
Ever	0	2						0	1						0	1						0	2						0	0
< 5 years	0	1						0	0						0	1						0	1						0	0
5+ years	0	1						0	1						0	0						0	1						0	0
SIC 2771: GREETING CARDS
Never	1184	1209						713	681						471	528						844	700						340	509
Ever	0	2						0	1						0	1						0	2						0	0
< 5 years	0	1						0	0						0	1						0	1						0	0
5+ years	0	1						0	1						0	0						0	1						0	0
SIC 278: BLANK BOOKS, LOOSE LEAF BINDERS AND BOOKBINDING
Never	1181	1210	1					712	682						469	528	1					843	702						338	508	1
Ever	3	1	3.817	0.603	24.149			1	0						2	1	1.443	0.156	13.329			1	0						2	1	2.945	0.315	27.572
< 5 years	1	0						0	0						1	0						1	0						0	0
5+ years	2	1						1	0						1	1						0	0						2	1
SIC 2789: BOOKBINDING AND RELATED WORK
Never	1181	1210	1					712	682						469	528	1					843	702						338	508	1
Ever	3	1	3.817	0.603	24.149			1	0						2	1	1.443	0.156	13.329			1	0						2	1	2.945	0.315	27.572
< 5 years	1	0						0	0						1	0						1	0						0	0
5+ years	2	1						1	0						1	1						0	0						2	1
SIC 279: SERVICE INDUSTRIES FOR THE PRINTING TRADE
Never	1178	1207	1					709	679	1					469	528	1					839	698	1					339	509
Ever	6	4	1.066	0.294	3.87			4	3	0.901	0.18	4.505			2	1	1.739	0.239	12.68			5	4	0.932	0.24	3.619			1	0
< 5 years	5	2	1.569	0.292	8.43			3	1	1.553	0.168	14.334			2	1						4	2	1.372	0.231	8.137			1	0
5+ years	1	2	0.44	0.072	2.686		0.55	1	2	0.432	0.07	2.65		0.48	0	0						1	2	0.418	0.065	2.691		0.48	0	0
SIC 2791: TYPESETTING
Never	1183	1209	1					713	681						470	528	1					843	700	1					340	509
Ever	1	2	0.479	0	7010000000			0	1						1	1	1.198	0	263000000000			1	2	0.449	0	6896980000			0	0
< 5 years	1	1						0	0						1	1						1	1						0	0
5+ years	0	1						0	1						0	0						0	1						0	0
SIC 2796: PLATE MAKING SERVICES
Never	1179	1209	1					709	680	1					470	529						840	700	1					339	509
Ever	5	2	1.555	0.253	9.556			4	2	1.367	0.212	8.796			1	0						4	2	1.333	0.2	8.88			1	0
< 5 years	4	1	1.896	0.228	15.766			3	1	1.556	0.168	14.375			1	0						3	1	1.526	0.163	14.3			1	0
5+ years	1	1	0.969	0	1680000000		0.94	1	1	1.038	0	11952000000		0.94	0	0						1	1	0.998	0	14314000000		0.95	0	0
SIC 28: CHEMICALS AND ALLIED PRODUCTS
Never	1133	1160	1					676	651	1					457	509	1					808	667	1					325	493	1
Ever	51	51	1.046	0.657	1.666			37	31	1.234	0.749	2.033			14	20	0.752	0.337	1.679			36	35	0.988	0.578	1.688			15	16	1.145	0.481	2.722
< 5 years	28	27	1.029	0.58	1.825			19	12	1.444	0.718	2.902			9	15	0.643	0.235	1.764			18	20	0.843	0.423	1.679			10	7	2.06	0.611	6.949
5+ years	23	24	1.066	0.579	1.964		0.83	18	19	1.08	0.553	2.11		0.71	5	5	1.065	0.347	3.267		0.85	18	15	1.194	0.615	2.318		0.7	5	9	0.623	0.141	2.76		0.64
SIC 281: INDUSTRIAL INORGANIC CHEMICALS
Never	1182	1210	1					711	681	1					471	529						842	701	1					340	509
Ever	2	1	2.326	0	19400000000			2	1	2.425	0	161000000000			0	0						2	1	2.374	0	19585000000			0	0
< 5 years	0	0						0	0						0	0						0	0						0	0
5+ years	2	1						2	1						0	0						2	1						0	0
SIC 2812: ALKALIES AND CHLORINE
Never	1184	1210						713	681						471	529						844	701						340	509
Ever	0	1						0	1						0	0						0	1						0	0
< 5 years	0	0						0	0						0	0						0	0						0	0
5+ years	0	1						0	1						0	0						0	1						0	0
SIC 2819: INDUSTRIAL INORGANIC CHEMICALS, NEC
Never	1182	1211						711	682						471	529						842	702						340	509
Ever	2	0						2	0						0	0						2	0						0	0
< 5 years	0	0						0	0						0	0						0	0						0	0
5+ years	2	0						2	0						0	0						2	0						0	0
SIC 282: PLASTICS MATERIALS/SYNTHETIC RESINS/RUBBER/CELLULOSIC MANMADE FIBERS
Never	1183	1209	1					712	680	1					471	529						843	701	1					340	508
Ever	1	2	0.723	0.089	5.857			1	2	0.724	0.078	6.68			0	0						1	1	1.151	0	10065000000			0	1
< 5 years	0	0						0	0						0	0						0	0						0	0
5+ years	1	2						1	2						0	0						1	1						0	1
SIC 2821: PLASTICS MATERIALS AND RESINS
Never	1183	1210	1					712	681	1					471	529						843	701	1					340	509
Ever	1	1	1.126	0	10300000000			1	1	1.134	0	13100000000			0	0						1	1	1.151	0	10065000000			0	0
< 5 years	0	0						0	0						0	0						0	0						0	0
5+ years	1	1						1	1						0	0						1	1						0	0
SIC 2822: SYNTHETIC RUBBER
Never	1184	1210						713	681						471	529						844	701						340	509
Ever	0	1						0	1						0	0						0	1						0	0
< 5 years	0	0						0	0						0	0						0	0						0	0
5+ years	0	1						0	1						0	0						0	1						0	0
SIC 283: DRUGS
Never	1177	1202	1					711	676	1					466	526	1					839	695	1					338	507	1
Ever	7	9	0.924	0.273	3.119			2	6	0.421	0.101	1.757			5	3	2.155	0.175	26.556			5	7	0.84	0.199	3.555			2	2	1.173	0.074	18.66
< 5 years	4	5	1.034	0.144	7.438			0	2						4	3						2	5	0.598	0.035	10.103			2	0
5+ years	3	4	0.816	0.167	3.982		0.81	2	4						1	0						3	2	1.164	0.127	10.699		0.97	0	2
SIC 2833: MEDICINALS AND BOTANICALS
Never	1184	1210						713	681						471	529						844	701						340	509
Ever	0	1						0	1						0	0						0	1						0	0
< 5 years	0	0						0	0						0	0						0	0						0	0
5+ years	0	1						0	1						0	0						0	1						0	0
SIC 2834: PHARMACEUTICAL PREPARATIONS
Never	1178	1204	1					711	678	1					467	526	1					840	697	1					338	507	1
Ever	6	7	1.158	0.295	4.55			2	4	0.862	0.231	3.222			4	3	1.494	0.111	20.122			4	5	1.072	0.187	6.159			2	2	1.173	0.074	18.66
< 5 years	3	5	0.714	0.088	5.808			0	2						3	3						1	5						2	0
5+ years	3	2	2.554	0.234	27.832		0.43	2	2						1	0						3	0						0	2
SIC 2835: DIAGNOSTIC SUBSTANCES
Never	1183	1211						713	682						470	529						843	702						340	509
Ever	1	0						0	0						1	0						1	0						0	0
< 5 years	1	0						0	0						1	0						1	0						0	0
5+ years	0	0						0	0						0	0						0	0						0	0
SIC 284: SOAP/DETERGENTS/CLEANING PREPS/PERFUMES/COSMETICS
Never	1166	1197	1					700	675	1					466	522	1					832	694	1					334	503	1
Ever	18	14	1.221	0.57	2.615			13	7	1.516	0.531	4.33			5	7	0.908	0.26	3.167			12	8	1.451	0.61	3.45			6	6	0.707	0.171	2.921
< 5 years	10	11	0.917	0.365	2.303			7	4	1.286	0.36	4.597			3	7						6	7	0.898	0.312	2.581			4	4	0.848	0.127	5.66
5+ years	8	3	2.065	0.435	9.811		0.38	6	3	1.835	0.345	9.769		0.45	2	0						6	1	4.216	0	199340000000		0.38	2	2	0.532	0.039	7.274		0.61
SIC 2841: SOAP AND OTHER DETERGENTS
Never	1181	1209	1					711	681	1					470	528	1					843	701	1					338	508	1
Ever	3	2	0.798	0.084	7.559			2	1	1.148	0	70400000000			1	1	0.625	0	20800000000			1	1	0.79	0	87292000000000			2	1	0.658	0	61374000000
< 5 years	3	2						2	1						1	1						1	1						2	1
5+ years	0	0						0	0						0	0						0	0						0	0
SIC 2842: POLISHES AND SANITATION GOODS
Never	1182	1210	1					711	682						471	528						843	701	1					339	509
Ever	2	1	1.656	0.304	9.014			2	0						0	1						1	1	0.863	0.2	3.719			1	0
< 5 years	0	1						0	0						0	1						0	1						0	0
5+ years	2	0						2	0						0	0						1	0						1	0
SIC 2844: TOILET PREPARATIONS
Never	1177	1202	1					709	677	1					468	525	1					839	698	1					338	504	1
Ever	7	9	0.692	0.251	1.903			4	5	0.556	0.141	2.185			3	4	1.068	0.221	5.165			5	4	1.042	0.281	3.861			2	5	0.26	0.041	1.657
< 5 years	3	6	0.596	0.148	2.402			2	2	0.716	0.138	3.705			1	4						2	3	0.662	0.117	3.736			1	3	0.413	0	18384000000
5+ years	4	3	0.797	0.163	3.898		0.68	2	3	0.462	0.068	3.129		0.41	2	0						3	1	1.834	0	54413000000		0.81	1	2	0.187	0.03	1.175		0.05
SIC 285: PAINTS/VARNISHES/LACQUERS/ENAMELS/ALLIED PROD
Never	1176	1204	1					707	680	1					469	524	1					837	697	1					339	507	1
Ever	8	7	1.384	0.518	3.696			6	2	4.37	0.426	44.8			2	5	0.475	0.11	2.04			7	5	1.447	0.503	4.16			1	2	1.559	0.15	16.208
< 5 years	3	4	0.917	0.184	4.574			3	0						0	4						2	3	0.763	0.103	5.67			1	1
5+ years	5	3	2.093	0.526	8.327		0.31	3	2						2	1						5	2	2.667	0.564	12.608		0.23	0	1
SIC 2851: PAINTS AND ALLIED PRODUCTS
Never	1176	1204	1					707	680	1					469	524	1					837	697	1					339	507	1
Ever	8	7	1.384	0.518	3.696			6	2	4.37	0.426	44.8			2	5	0.475	0.11	2.04			7	5	1.447	0.503	4.16			1	2	1.559	0.15	16.208
< 5 years	3	4	0.917	0.184	4.574			3	0						0	4						2	3	0.763	0.103	5.67			1	1
5+ years	5	3	2.093	0.526	8.327		0.31	3	2						2	1						5	2	2.667	0.564	12.608		0.23	0	1
SIC 286: INDUSTRIAL ORGANIC CHEMICALS
Never	1183	1211						712	682						471	529						844	702						339	509
Ever	1	0						1	0						0	0						0	0						1	0
< 5 years	1	0						1	0						0	0						0	0						1	0
5+ years	0	0						0	0						0	0						0	0						0	0
SIC 287: AGRICULTURAL CHEMICALS
Never	1183	1208	1					712	679	1					471	529						844	702						339	506	1
Ever	1	3	0.607	0.1	3.686			1	3	0.57	0.098	3.313			0	0						0	0						1	3	0.53	0.123	2.284
< 5 years	0	2						0	2						0	0						0	0						0	2
5+ years	1	1						1	1						0	0						0	0						1	1
SIC 2879: AGRICULTURAL CHEMICALS, NEC
Never	1184	1210						713	681						471	529						844	702						340	508
Ever	0	1						0	1						0	0						0	0						0	1
< 5 years	0	1						0	1						0	0						0	0						0	1
5+ years	0	0						0	0						0	0						0	0						0	0
SIC 289: MISCELLANEOUS CHEMICAL PRODUCTS
Never	1180	1206	1					709	680	1					471	526						842	698	1					338	508	1
Ever	4	5	0.692	0.176	2.722			4	2	1.516	0.255	9.013			0	3						2	4	0.469	0.116	1.897			2	1	1.694	0	250310000000
< 5 years	3	2	1.351	0.224	8.159			3	0						0	2						1	2	0.403	0.092	1.762			2	0
5+ years	1	3	0.345	0.053	2.237		0.31	1	2						0	1						1	2	0.539	0.069	4.18		0.46	0	1
SIC 2891: ADHESIVES AND SEALANTS
Never	1183	1211						712	682						471	529						844	702						339	509
Ever	1	0						1	0						0	0						0	0						1	0
< 5 years	1	0						1	0						0	0						0	0						1	0
5+ years	0	0						0	0						0	0						0	0						0	0
SIC 2899: CHEMICAL PREPARATIONS, NEC
Never	1181	1206	1					710	680	1					471	526						842	698	1					339	508	1
Ever	3	5	0.512	0.135	1.942			3	2	1.112	0.192	6.455			0	3						2	4	0.469	0.116	1.897			1	1	0.61	0	135110000000
< 5 years	2	2	0.804	0.156	4.134			2	0						0	2						1	2	0.403	0.092	1.762			1	0
5+ years	1	3	0.345	0.053	2.237		0.26	1	2						0	1						1	2	0.539	0.069	4.18		0.46	0	1
SIC 29: PETROLEUM AND COAL PRODUCTS
Never	1177	1207	1					708	679	1					469	528	1					838	700	1					339	507	1
Ever	7	4	1.582	0.367	6.828			5	3	1.243	0.209	7.401			2	1	2.915	0.625	13.604			6	2	2.075	0.34	12.656			1	2	0.627	0	61872000000
< 5 years	2	1	2.02	0	142000000000			1	1	1.101	0	136150000000			1	0						2	1	2.146	0	139950000000			0	0
5+ years	5	3	1.422	0.331	6.113		0.59	4	2	1.299	0.24	7.023		0.76	1	1						4	1	2.033	0.352	11.749		0.39	1	2
SIC 291: PETROLEUM REFINING
Never	1178	1209	1					709	681	1					469	528	1					839	701	1					339	508	1
Ever	6	2	2.813	0.567	13.941			4	1	2.527	0.369	17.32			2	1	2.915	0.625	13.604			5	1	3.299	0.544	19.996			1	1	1.833	0	82099000000
< 5 years	2	0						1	0						1	0						2	0						0	0
5+ years	4	2						3	1						1	1						3	1						1	1
SIC 2911: PETROLEUM REFINING
Never	1178	1209	1					709	681	1					469	528	1					839	701	1					339	508	1
Ever	6	2	2.813	0.567	13.941			4	1	2.527	0.369	17.32			2	1	2.915	0.625	13.604			5	1	3.299	0.544	19.996			1	1	1.833	0	82099000000
< 5 years	2	0						1	0						1	0						2	0						0	0
5+ years	4	2						3	1						1	1						3	1						1	1
SIC 299: MISCELLANEOUS PRODUCTS OF PETROLEUM AND COAL
Never	1183	1209	1					712	680	1					471	529						843	701	1					340	508
Ever	1	2	0.427	0	5180000000			1	2	0.377	0	34900000000			0	0						1	1	0.703	0	318590000000000			0	1
< 5 years	0	1						0	1						0	0						0	1						0	0
5+ years	1	1						1	1						0	0						1	0						0	1
SIC 2992: LUBRICATING OILS AND GREASES
Never	1183	1209	1					712	680	1					471	529						843	701	1					340	508
Ever	1	2	0.427	0	5180000000			1	2	0.377	0	34900000000			0	0						1	1	0.703	0	318590000000000			0	1
< 5 years	0	1						0	1						0	0						0	1						0	0
5+ years	1	1						1	1						0	0						1	0						0	1
SIC 30: RUBBER AND MISCELLANEOUS PLASTICS PRODUCTS
Never	1151	1185	1					695	666	1					456	519	1					819	690	1					332	495	1
Ever	33	26	1.1	0.611	1.981			18	16	0.955	0.465	1.965			15	10	1.35	0.465	3.922			25	12	1.333	0.609	2.919			8	14	0.714	0.244	2.089
< 5 years	20	12	1.329	0.64	2.763			9	4	1.354	0.486	3.77			11	8	1.178	0.353	3.935			14	7	1.129	0.479	2.66			6	5	2.592	0.778	8.634
5+ years	13	14	0.886	0.378	2.074		0.89	9	12	0.772	0.299	1.993		0.65	4	2	2.67	0.278	25.686		0.37	11	5	1.668	0.456	6.102		0.43	2	9	0.199	0.05	0.79	*	0.04
SIC 301: TIRES AND INNER TUBES
Never	1180	1205	1					709	679	1					471	526						843	699	1					337	506	1
Ever	4	6	0.753	0.204	2.779			4	3	1.202	0.219	6.589			0	3						1	3	0.412	0.067	2.513			3	3	2.254	0.278	18.262
< 5 years	2	3	0.531	0.071	4.004			2	1	1.017	0.122	8.5			0	2						0	2						2	1	3.796	0.285	50.55
5+ years	2	3	1.059	0.1	11.225		0.95	2	2	1.339	0.056	32.295		0.85	0	1						1	1						1	2	1.386	0.053	35.927		0.73
SIC 3011: TIRES AND INNER TUBES
Never	1180	1205	1					709	679	1					471	526						843	699	1					337	506	1
Ever	4	6	0.753	0.204	2.779			4	3	1.202	0.219	6.589			0	3						1	3	0.412	0.067	2.513			3	3	2.254	0.278	18.262
< 5 years	2	3	0.531	0.071	4.004			2	1	1.017	0.122	8.5			0	2						0	2						2	1	3.796	0.285	50.55
5+ years	2	3	1.059	0.1	11.225		0.95	2	2	1.339	0.056	32.295		0.85	0	1						1	1						1	2	1.386	0.053	35.927		0.73
SIC 302: RUBBER AND PLASTICS FOOTWEAR
Never	1183	1211						713	682						470	529						844	702						339	509
Ever	1	0						0	0						1	0						0	0						1	0
< 5 years	1	0						0	0						1	0						0	0						1	0
5+ years	0	0						0	0						0	0						0	0						0	0
SIC 3021: RUBBER AND PLASTICS FOOTWEAR
Never	1183	1211						713	682						470	529						844	702						339	509
Ever	1	0						0	0						1	0						0	0						1	0
< 5 years	1	0						0	0						1	0						0	0						1	0
5+ years	0	0						0	0						0	0						0	0						0	0
SIC 305: GASKETS, PACKING & SEALING DEVICES, RUBBER
Never	1179	1209	1					711	681	1					468	528	1					840	700	1					339	509
Ever	5	2	0.983	0.127	7.59			2	1	0.903	0.144	5.667			3	1	0.815	0	1100000000000			4	2	0.771	0.098	6.036			1	0
< 5 years	3	2						2	1						1	1						2	2						1	0
5+ years	2	0						0	0						2	0						2	0						0	0
SIC 3052: RUBBER, PLASTICS, HOSE AND BELTING
Never	1183	1211						713	682						470	529						843	702						340	509
Ever	1	0						0	0						1	0						1	0						0	0
< 5 years	0	0						0	0						0	0						0	0						0	0
5+ years	1	0						0	0						1	0						1	0						0	0
SIC 3053: GASKETS, PACKING AND SEALING DEVICES
Never	1180	1209	1					711	681	1					469	528	1					841	700	1					339	509
Ever	4	2	0.828	0.11	6.26			2	1	0.903	0.144	5.667			2	1	0.572	0	2120000000000			3	2	0.62	0.08	4.81			1	0
< 5 years	3	2						2	1						1	1						2	2						1	0
5+ years	1	0						0	0						1	0						1	0						0	0
SIC 306: FABRICATED RUBBER PRODUCTS, NEC
Never	1183	1210	1					713	682						470	528	1					843	701	1					340	509
Ever	1	1	2.071	0	112000000000000			0	0						1	1	1.907	0	2.4e+16			1	1	2.104	0	128110000000000			0	0
< 5 years	1	1						0	0						1	1						1	1						0	0
5+ years	0	0						0	0						0	0						0	0						0	0
SIC 3069: FABRICATED RUBBER PRODUCTS, NEC
Never	1183	1210	1					713	682						470	528	1					843	701	1					340	509
Ever	1	1	2.071	0	112000000000000			0	0						1	1	1.907	0	2.4e+16			1	1	2.104	0	128110000000000			0	0
< 5 years	1	1						0	0						1	1						1	1						0	0
5+ years	0	0						0	0						0	0						0	0						0	0
SIC 308: MISCELLANEOUS PLASTICS PRODUCTS
Never	1163	1194	1					702	670	1					461	524	1					826	696	1					337	498	1
Ever	21	17	1.054	0.545	2.036			11	12	0.818	0.347	1.927			10	5	1.855	0.591	5.826			18	6	1.745	0.724	4.204			3	11	0.323	0.073	1.431
< 5 years	13	6	1.957	0.781	4.904			5	2	1.798	0.43	7.52			8	4	1.769	0.518	6.045			11	2	2.403	0.745	7.755			2	4	1.405	0.215	9.184
5+ years	8	11	0.638	0.237	1.718		0.5	6	10	0.579	0.195	1.722		0.37	2	1	2.326	0	120850000000		0.59	7	4	1.307	0.331	5.158		0.54	1	7	0.112	0.026	0.488	*	0.01
SIC 3081: UNSUPPORTED PLASTICS FILM AND SHEET
Never	1184	1210						713	682						471	528						844	702						340	508
Ever	0	1						0	0						0	1						0	0						0	1
< 5 years	0	0						0	0						0	0						0	0						0	0
5+ years	0	1						0	0						0	1						0	0						0	1
SIC 3082: UNSUPPORTED PLASTICS PROFILE SHAPES
Never	1182	1211						713	682						469	529						843	702						339	509
Ever	2	0						0	0						2	0						1	0						1	0
< 5 years	1	0						0	0						1	0						1	0						0	0
5+ years	1	0						0	0						1	0						0	0						1	0
SIC 3085: PLASTICS BOTTLES								0	0
Never	1184	1210						713	681						471	529						844	702						340	508
Ever	0	1						0	1						0	0						0	0						0	1
< 5 years	0	0						0	0						0	0						0	0						0	0
5+ years	0	1						0	1						0	0						0	0						0	1
SIC 3086: PLASTICS FOAM PRODUCTS
Never	1184	1206						713	678						471	528						844	699						340	507
Ever	0	5						0	4						0	1						0	3						0	2
< 5 years	0	2						0	1						0	1						0	1						0	1
5+ years	0	3						0	3						0	0						0	2						0	1
SIC 3089: PLASTICS PRODUCTS, NEC
Never	1173	1204	1					706	676	1					467	528	1					834	699	1					339	505	1
Ever	11	7	1.412	0.515	3.872			7	6	1.196	0.413	3.461			4	1	4.235	0	91000000000			10	3	2.248	0.61	8.283			1	4	0.273	0	38983000000
< 5 years	8	3	2.563	0.798	8.23			4	2	2.125	0.583	7.746			4	1						7	1	3.827	0.959	15.266			1	2
5+ years	3	4	0.736	0.162	3.333		0.91	3	4	0.765	0.175	3.352		0.85	0	0						3	2	1.363	0.182	10.197		0.6	0	2
SIC 31: LEATHER AND LEATHER PRODUCTS
Never	1180	1207	1					712	681	1					468	526	1					841	699	1					339	508	1
Ever	4	4	0.66	0.143	3.054			1	1	0.426	0.073	2.478			3	3	0.695	0.101	4.769			3	3	0.557	0.068	4.575			1	1	1.419	0	388600000000000
< 5 years	3	3	0.673	0.096	4.727			1	0						2	3						2	2	0.514	0.041	6.469			1	1
5+ years	1	1	0.626	0	222000000000000		0.86	0	1						1	0						1	1	0.662	0	1.3312e+15		0.88	0	0
SIC 311: LEATHER TANNING AND FINISHING
Never	1184	1210						713	681						471	529						844	701						340	509
Ever	0	1						0	1						0	0						0	1						0	0
< 5 years	0	0						0	0						0	0						0	0						0	0
5+ years	0	1						0	1						0	0						0	1						0	0
SIC 3111: LEATHER TANNING AND FINISHING
Never	1184	1210						713	681						471	529						844	701						340	509
Ever	0	1						0	1						0	0						0	1						0	0
< 5 years	0	0						0	0						0	0						0	0						0	0
5+ years	0	1						0	1						0	0						0	1						0	0
SIC 314: FOOTWEAR, EXCEPT RUBBER
Never	1181	1210	1					712	682						469	528	1					842	701	1					339	509
Ever	3	1	1.705	0	11600000000			1	0						2	1	1.17	0	785000000000			2	1	1.277	0	18482000000			1	0
< 5 years	2	1						1	0						1	1						1	1						1	0
5+ years	1	0						0	0						1	0						1	0						0	0
SIC 315: LEATHER GLOVES AND MITTENS
Never	1183	1211						713	682						470	529						843	702						340	509
Ever	1	0						0	0						1	0						1	0						0	0
< 5 years	1	0						0	0						1	0						1	0						0	0
5+ years	0	0						0	0						0	0						0	0						0	0
SIC 3151: LEATHER GLOVES AND MITTENS
Never	1183	1211						713	682						470	529						843	702						340	509
Ever	1	0						0	0						1	0						1	0						0	0
< 5 years	1	0						0	0						1	0						1	0						0	0
5+ years	0	0						0	0						0	0						0	0						0	0
SIC 316: LUGGAGE
Never	1184	1210						713	682						471	528						844	701						340	509
Ever	0	1						0	0						0	1						0	1						0	0
< 5 years	0	1						0	0						0	1						0	1						0	0
5+ years	0	0						0	0						0	0						0	0						0	0
SIC 3161: LUGGAGE
Never	1184	1210						713	682						471	528						844	701						340	509
Ever	0	1						0	0						0	1						0	1						0	0
< 5 years	0	1						0	0						0	1						0	1						0	0
5+ years	0	0						0	0						0	0						0	0						0	0
SIC 317: HANDBAGS AND OTHER PERSONAL LEATHER GOODS
Never	1184	1210						713	682						471	528						844	702						340	508
Ever	0	1						0	0						0	1						0	0						0	1
< 5 years	0	1						0	0						0	1						0	0						0	1
5+ years	0	0						0	0						0	0						0	0						0	0
SIC 3172: PERSONAL LEATHER GOODS, NEC
Never	1184	1210						713	682						471	528						844	702						340	508
Ever	0	1						0	0						0	1						0	0						0	1
< 5 years	0	1						0	0						0	1						0	0						0	1
5+ years	0	0						0	0						0	0						0	0						0	0
SIC 32: STONE, CLAY, GLASS, AND CONCRETE PRODUCTS
Never	1165	1196	1					699	673	1					466	523	1					829	690	1					336	506	1
Ever	19	15	1.171	0.531	2.582			14	9	1.577	0.612	4.068			5	6	0.688	0.143	3.316			15	12	1.108	0.462	2.66			4	3	1.458	0.167	12.703
< 5 years	7	3	2.572	0.331	19.995			4	2	1.735	0.155	19.46			3	1	10.794	1.66	70.209	*		5	3	1.852	0.236	14.553			2	0
5+ years	12	12	0.875	0.348	2.2		0.88	10	7	1.519	0.529	4.36		0.4	2	5	0.237	0.029	1.928		0.21	10	9	0.91	0.341	2.427		0.92	2	3
SIC 321: FLAT GLASS
Never	1184	1210						713	681						471	529						844	702						340	508
Ever	0	1						0	1						0	0						0	0						0	1
< 5 years	0	0						0	0						0	0						0	0						0	0
5+ years	0	1						0	1						0	0						0	0						0	1
SIC 3211: FLAT GLASS
Never	1184	1210						713	681						471	529						844	702						340	508
Ever	0	1						0	1						0	0						0	0						0	1
< 5 years	0	0						0	0						0	0						0	0						0	0
5+ years	0	1						0	1						0	0						0	0						0	1
SIC 322: GLASS AND GLASSWARE, PRESSED OR BLOWN
Never	1183	1210	1					712	682						471	528						843	701	1					340	509
Ever	1	1	1.942	0	108000000000000			1	0						0	1						1	1	1.955	0	145060000000000			0	0
< 5 years	0	0						0	0						0	0						0	0						0	0
5+ years	1	1						1	0						0	1						1	1						0	0
SIC 3229: PRESSED AND BLOWN GLASS, NEC
Never	1183	1210	1					712	682						471	528						843	701	1					340	509
Ever	1	1	1.942	0	108000000000000			1	0						0	1						1	1	1.955	0	145060000000000			0	0
< 5 years	0	0						0	0						0	0						0	0						0	0
5+ years	1	1						1	0						0	1						1	1						0	0
SIC 323: GLASS PRODUCTS, MADE OF PURCHASED GLASS								0	0
Never	1181	1207	1					711	680	1					470	527	1					842	699	1					339	508	1
Ever	3	4	1.046	0.113	9.666			2	2	1.423	0.067	30.298			1	2	0.482	0.017	13.834			2	3	0.907	0.054	15.318			1	1	1.202	0	25807000000
< 5 years	2	1	4.722	0.747	29.852			1	0						1	1						1	1	2.347	0.446	12.352			1	0
5+ years	1	3	0.558	0	17000000000		0.85	1	2						0	1						1	2	0.676	0	37064000000		0.91	0	1
SIC 3231: PRODUCTS OF PURCHASED GLASS
Never	1181	1207	1					711	680	1					470	527	1					842	699	1					339	508	1
Ever	3	4	1.046	0.113	9.666			2	2	1.423	0.067	30.298			1	2	0.482	0.017	13.834			2	3	0.907	0.054	15.318			1	1	1.202	0	25807000000
< 5 years	2	1	4.722	0.747	29.852			1	0						1	1						1	1	2.347	0.446	12.352			1	0
5+ years	1	3	0.558	0	17000000000		0.85	1	2						0	1						1	2	0.676	0	37064000000		0.91	0	1
SIC 324: CEMENT, HYDRAULIC
Never	1182	1211						711	682						471	529						842	702						340	509
Ever	2	0						2	0						0	0						2	0						0	0
< 5 years	1	0						1	0						0	0						1	0						0	0
5+ years	1	0						1	0						0	0						1	0						0	0
SIC 3241: CEMENT, HYDRAULIC
Never	1182	1211						711	682						471	529						842	702						340	509
Ever	2	0						2	0						0	0						2	0						0	0
< 5 years	1	0						1	0						0	0						1	0						0	0
5+ years	1	0						1	0						0	0						1	0						0	0
SIC 325: STRUCTURAL CLAY PRODUCTS
Never	1183	1211						713	682						470	529						843	702						340	509
Ever	1	0						0	0						1	0						1	0						0	0
< 5 years	1	0						0	0						1	0						1	0						0	0
5+ years	0	0						0	0						0	0						0	0						0	0
SIC 3251: BRICK AND STRUCTURAL CLAY TILE
Never	1183	1211						713	682						470	529						843	702						340	509
Ever	1	0						0	0						1	0						1	0						0	0
< 5 years	1	0						0	0						1	0						1	0						0	0
5+ years	0	0						0	0						0	0						0	0						0	0
SIC 326: POTTERY AND RELATED PRODUCTS
Never	1180	1209	1					710	682						470	527	1					842	700	1					338	509
Ever	4	2	1.413	0.155	12.876			3	0						1	2	0.34	0	23100000000			2	2	0.806	0.068	9.566			2	0
< 5 years	2	0						1	0						1	0						1	0						1	0
5+ years	2	2						2	0						0	2						1	2						1	0
SIC 3261: VITREOUS PLUMBING FIXTURES
Never	1184	1210						713	682						471	528						844	701						340	509
Ever	0	1						0	0						0	1						0	1						0	0
< 5 years	0	0						0	0						0	0						0	0						0	0
5+ years	0	1						0	0						0	1						0	1						0	0
SIC 3263: SEMI-VITREOUS TABLE AND KITCHENWARE
Never	1183	1211						713	682						470	529						844	702						339	509
Ever	1	0						0	0						1	0						0	0						1	0
< 5 years	1	0						0	0						1	0						0	0						1	0
5+ years	0	0						0	0						0	0						0	0						0	0
SIC 3264: PORCELAIN ELECTRICAL SUPPLIES
Never	1183	1211						712	682						471	529						844	702						339	509
Ever	1	0						1	0						0	0						0	0						1	0
< 5 years	0	0						0	0						0	0						0	0						0	0
5+ years	1	0						1	0						0	0						0	0						1	0
SIC 3269: POTTERY PRODUCTS, NEC
Never	1183	1210	1					712	682						471	528						843	701	1					340	509
Ever	1	1	0.555	0	17900000000			1	0						0	1						1	1	0.574	0	17072000000			0	0
< 5 years	1	0						1	0						0	0						1	0						0	0
5+ years	0	1						0	0						0	1						0	1						0	0
SIC 327: CONCRETE, GYPSUM AND PLASTER PRODUCTS
Never	1178	1207	1					708	678	1					470	529						839	699	1					339	508	1
Ever	6	4	1.131	0.227	5.64			5	4	1.031	0.217	4.888			1	0						5	3	1.263	0.266	5.999			1	1	0.471	0	2.0327e+15
< 5 years	1	1	1.424	0	22300000000			1	1	1.509	0	21081000000			0	0						1	1	1.288	0	19273000000			0	0
5+ years	5	3	1.064	0.168	6.732		0.93	4	3	0.926	0.154	5.582		0.95	1	0						4	2	1.254	0.224	7.019		0.78	1	1
SIC 3271: CONCRETE BLOCK AND BRICK
Never	1183	1211						713	682						470	529						843	702						340	509
Ever	1	0						0	0						1	0						1	0						0	0
< 5 years	0	0						0	0						0	0						0	0						0	0
5+ years	1	0						0	0						1	0						1	0						0	0
SIC 3272: CONCRETE PRODUCTS, NEC
Never	1182	1209	1					711	680	1					471	529						842	700	1					340	509
Ever	2	2	0.681	0.104	4.439			2	2	0.821	0.136	4.951			0	0						2	2	0.637	0.104	3.916			0	0
< 5 years	1	1	1.42	0	22200000000			1	1	1.507	0	21095000000			0	0						1	1	1.281	0	19099000000			0	0
5+ years	1	1	0.353	0.061	2.051		0.3	1	1	0.478	0.079	2.878		0.49	0	0						1	1	0.34	0.061	1.903		0.26	0	0
SIC 3273: READY-MIXED CONCRETE
Never	1182	1209	1					711	680	1					471	529						843	701	1					339	508	1
Ever	2	2	0.691	0.078	6.11			2	2	0.734	0.087	6.174			0	0						1	1	0.754	0.107	5.34			1	1	0.471	0	2.0327e+15
< 5 years	0	0						0	0						0	0						0	0						0	0
5+ years	2	2						2	2						0	0						1	1						1	1
SIC 3274: LIME
Never	1183	1211						712	682						471	529						843	702						340	509
Ever	1	0						1	0						0	0						1	0						0	0
< 5 years	0	0						0	0						0	0						0	0						0	0
5+ years	1	0						1	0						0	0						1	0						0	0
SIC 329: ABRASIVE, ASBESTOS, MISC NONMETALLIC MINERAL PROD
Never	1183	1207	1					713	679						470	528	1					843	698	1					340	509
Ever	1	4	0.113	0	420000000			0	3						1	1	0.341	0	335000000000			1	4	0.108	0	390732735			0	0
< 5 years	0	1						0	1						0	0						0	1						0	0
5+ years	1	3						0	2						1	1						1	3						0	0
SIC 3291: ABRASIVE PRODUCTS
Never	1183	1210	1					713	681						470	529						843	701	1					340	509
Ever	1	1	0.507	0	2510000000			0	1						1	0						1	1	0.46	0	2280120000			0	0
< 5 years	0	0						0	0						0	0						0	0						0	0
5+ years	1	1						0	1						1	0						1	1						0	0
SIC 3292: ASBESTOS PRODUCTS
Never	1184	1209						713	680						471	529						844	700						340	509
Ever	0	2						0	2						0	0						0	2						0	0
< 5 years	0	1						0	1						0	0						0	1						0	0
5+ years	0	1						0	1						0	0						0	1						0	0
SIC 3299: NONMETALLIC MINERAL PRODUCTS, NEC
Never	1184	1210						713	682						471	528						844	701						340	509
Ever	0	1						0	0						0	1						0	1						0	0
< 5 years	0	0						0	0						0	0						0	0						0	0
5+ years	0	1						0	0						0	1						0	1						0	0
SIC 33: PRIMARY METAL INDUSTRIES
Never	1116	1151	1					652	631	1					464	520	1					801	671	1					315	480	1
Ever	68	60	1.159	0.752	1.786			61	51	1.193	0.771	1.845			7	9	0.938	0.233	3.779			43	31	1.176	0.69	2.004			25	29	1.127	0.617	2.06
< 5 years	28	25	1.507	0.857	2.651			26	18	1.96	1.065	3.608	*		2	7	0.267	0.045	1.583			16	13	1.278	0.602	2.717			12	12	1.955	0.765	4.995
5+ years	40	35	0.973	0.538	1.759		0.96	35	33	0.881	0.481	1.613		0.84	5	2	5.235	0.388	70.702		0.27	27	18	1.118	0.545	2.293		0.71	13	17	0.735	0.326	1.658		0.57
SIC 331: STEEL WORKS, BLAST FURNACES, ROLLING/FINISHING MILLS
Never	1138	1164	1					671	642	1					467	522	1					818	678	1					320	486	1
Ever	46	47	0.901	0.567	1.431			42	40	0.902	0.553	1.469			4	7	0.96	0.258	3.568			26	24	0.811	0.463	1.42			20	23	1.111	0.566	2.18
< 5 years	22	17	1.807	0.956	3.417			21	11	2.495	1.149	5.419	*		1	6	0.268	0.066	1.085			13	7	1.776	0.766	4.118			9	10	1.793	0.592	5.435
5+ years	24	30	0.576	0.303	1.094		0.14	21	29	0.502	0.266	0.948	*	0.07	3	1	5.984	0	161930000000		0.39	13	17	0.514	0.24	1.1		0.12	11	13	0.775	0.297	2.027		0.71
SIC 3312: BLAST FURNACES AND STEEL MILLS
Never	1142	1164	1					675	642	1					467	522	1					821	678	1					321	486	1
Ever	42	47	0.78	0.486	1.254			38	40	0.773	0.465	1.286			4	7	0.96	0.258	3.568			23	24	0.675	0.375	1.216			19	23	1.018	0.517	2.006
< 5 years	20	17	1.549	0.826	2.903			19	11	2.118	0.981	4.57			1	6	0.268	0.066	1.085			12	7	1.527	0.665	3.509			8	10	1.517	0.481	4.788
5+ years	22	30	0.503	0.258	0.979	*	0.06	19	29	0.432	0.224	0.833	*	0.02	3	1	5.984	0	161930000000		0.39	11	17	0.412	0.184	0.921	*	0.04	11	13	0.769	0.295	2.011		0.66
SIC 3315: STEEL WIRE AND RELATED PRODUCTS
Never	1182	1211						711	682						471	529						843	702						339	509
Ever	2	0						2	0						0	0						1	0						1	0
< 5 years	1	0						1	0						0	0						0	0						1	0
5+ years	1	0						1	0						0	0						1	0						0	0
SIC 3317: STEEL PIPE AND TUBES
Never	1183	1211						712	682						471	529						843	702						340	509
Ever	1	0						1	0						0	0						1	0						0	0
< 5 years	1	0						1	0						0	0						1	0						0	0
5+ years	0	0						0	0						0	0						0	0						0	0
SIC 332: IRON AND STEEL FOUNDRIES
Never	1178	1208	1					708	679	1					470	529						840	701	1					338	507	1
Ever	6	3	4.043	0.501	32.633			5	3	3.578	0.444	28.814			1	0						4	1	6.341	0	92049000000			2	2	2.011	0.225	17.976
< 5 years	3	1	11.007	0	56600000000			3	1	10.464	0	53262000000			0	0						2	0						1	1	2.856	0	75230000000
5+ years	3	2	1.621	0.069	38.086		0.7	2	2	1.122	0.044	28.492		0.79	1	0						2	1						1	1	1.026	0	9704260000		0.93
SIC 3321: GRAY AND DUCTILE IRON FOUNDRIES
Never	1181	1210	1					710	681	1					471	529						842	701	1					339	509
Ever	3	1	4.356	0	136000000000			3	1	4.039	0	116000000000			0	0						2	1	3.98	0	234640000000			1	0
< 5 years	2	1						2	1						0	0						2	1						0	0
5+ years	1	0						1	0						0	0						0	0						1	0
SIC 333: PRIMARY SMELTING/REFINING OF NONFERROUS METALS
Never	1183	1210	1					712	681	1					471	529						844	702						339	508	1
Ever	1	1	1.296	0	3840000000			1	1	1.225	0	27300000000			0	0						0	0						1	1	1.113	0	176340000000
< 5 years	1	0						1	0						0	0						0	0						1	0
5+ years	0	1						0	1						0	0						0	0						0	1
SIC 3334: PRIMARY ALUMINUM
Never	1183	1210	1					712	681	1					471	529						844	702						339	508	1
Ever	1	1	1.296	0	3840000000			1	1	1.225	0	27300000000			0	0						0	0						1	1	1.113	0	176340000000
< 5 years	1	0						1	0						0	0						0	0						1	0
5+ years	0	1						0	1						0	0						0	0						0	1
SIC 334: SECONDARY SMELTING/REFINING OF NONFERROUS METALS
Never	1183	1210	1					712	681	1					471	529						843	701	1					340	509
Ever	1	1	6.094	0	135000000000000			1	1	6.015	0	714000000000000			0	0						1	1	6.042	0	496120000000000			0	0
< 5 years	0	1						0	1						0	0						0	1						0	0
5+ years	1	0						1	0						0	0						1	0						0	0
SIC 3341: SECONDARY NONFERROUS METALS
Never	1183	1210	1					712	681	1					471	529						843	701	1					340	509
Ever	1	1	6.094	0	135000000000000			1	1	6.015	0	714000000000000			0	0						1	1	6.042	0	496120000000000			0	0
< 5 years	0	1						0	1						0	0						0	1						0	0
5+ years	1	0						1	0						0	0						1	0						0	0
SIC 335: ROLLING/DRAWING/EXTRUDING OF NONFERROUS METALS
Never	1179	1209	1					709	680	1					470	529						840	701	1					339	508	1
Ever	5	2	3.148	0.73	13.566			4	2	2.607	0.549	12.39			1	0						4	1	3.842	0.757	19.494			1	1	1.44	0	70319000000
< 5 years	2	1	1.726	0.363	8.2			2	1	1.785	0.419	7.602			0	0						2	1						0	0
5+ years	3	1	6.272	0	25500000000		0.44	2	1	4.364	0	41573000000		0.57	1	0						2	0						1	1
SIC 3351: COPPER ROLLING AND DRAWING
Never	1182	1209	1					711	680	1					471	529						842	701	1					340	508
Ever	2	2	1.225	0.273	5.505			2	2	1.214	0.282	5.231			0	0						2	1	1.713	0.349	8.402			0	1
< 5 years	2	1						2	1						0	0						2	1						0	0
5+ years	0	1						0	1						0	0						0	0						0	1
SIC 3353: ALUMINUM SHEET, PLATE AND FOIL
Never	1181	1211						711	682						470	529						842	702						339	509
Ever	3	0						2	0						1	0						2	0						1	0
< 5 years	0	0						0	0						0	0						0	0						0	0
5+ years	3	0						2	0						1	0						2	0						1	0
SIC 336: NONFERROUS FOUNDRIES (CASTINGS)
Never	1180	1208	1					710	680	1					470	528	1					841	701	1					339	507	1
Ever	4	3	1.951	0.191	19.904			3	2	2.143	0.119	38.686			1	1	1.714	0	32200000000			3	1	2.772	0	72872000000			1	2	0.849	0.137	5.265
< 5 years	2	2	1.146	0.033	39.907			1	2						1	0						1	1						1	1
5+ years	2	1	6.296	0	2960000000		0.33	2	0						0	1						2	0						0	1
SIC 3363: ALUMINUM DIE-CASTINGS
Never	1183	1211						713	682						470	529						844	702						339	509
Ever	1	0						0	0						1	0						0	0						1	0
< 5 years	1	0						0	0						1	0						0	0						1	0
5+ years	0	0						0	0						0	0						0	0						0	0
SIC 3365: ALUMINUM FOUNDRIES
Never	1183	1210	1					712	681	1					471	529						843	702						340	508
Ever	1	1	2.566	0	9770000000			1	1	2.683	0	14500000000			0	0						1	0						0	1
< 5 years	0	1						0	1						0	0						0	0						0	1
5+ years	1	0						1	0						0	0						1	0						0	0
SIC 3366: COPPER FOUNDRIES
Never	1183	1210	1					712	682						471	528						843	702						340	508
Ever	1	1	5.08	0	551000000000000			1	0						0	1						1	0						0	1
< 5 years	1	0						1	0						0	0						1	0						0	0
5+ years	0	1						0	0						0	1						0	0						0	1
SIC 339: MISCELLANEOUS PRIMARY METAL PRODUCTS
Never	1178	1210	1					707	681	1					471	529						838	701	1					340	509
Ever	6	1	2.709	0	27900000000			6	1	2.784	0	230000000000			0	0						6	1	2.706	0	176500000000			0	0
< 5 years	0	0						0	0						0	0						0	0						0	0
5+ years	6	1						6	1						0	0						6	1						0	0
SIC 3398: METAL HEAT TREATING
Never	1179	1210	1					708	681						471	529						839	701	1					340	509
Ever	5	1	1.82	0	25300000000			5	1	1.954	0	243000000000			0	0						5	1	1.766	0	21164000000			0	0
< 5 years	0	0						0	0						0	0						0	0						0	0
5+ years	5	1						5	1						0	0						5	1						0	0
SIC 3399: PRIMARY METAL PRODUCTS, NEC
Never	1183	1211						712	682						471	529						843	702						340	509
Ever	1	0						1	0						0	0						1	0						0	0
< 5 years	0	0						0	0						0	0						0	0						0	0
5+ years	1	0						1	0						0	0						1	0						0	0
SIC 34: FABRICATED METAL PRODUCTS
Never	1103	1140	1					653	626	1					450	514	1					776	652	1					327	488	1
Ever	81	71	0.982	0.689	1.399			60	56	0.944	0.639	1.396			21	15	1.289	0.589	2.821			68	50	1.125	0.738	1.715			13	21	0.465	0.203	1.065
< 5 years	37	36	0.86	0.498	1.484			27	29	0.843	0.469	1.518			10	7	0.953	0.275	3.298			30	26	0.987	0.538	1.811			7	10	0.374	0.097	1.445
5+ years	44	35	1.109	0.703	1.75		0.72	33	27	1.05	0.61	1.808		0.92	11	8	1.663	0.643	4.298		0.31	38	24	1.268	0.754	2.132		0.39	6	11	0.583	0.207	1.64		0.2
SIC 341: METAL CANS AND SHIPPING CONTAINERS
Never	1182	1210	1					711	681	1					471	529						842	701	1					340	509
Ever	2	1	1.259	0.2	7.925			2	1	1.143	0.161	8.135			0	0						2	1	1.361	0.228	8.11			0	0
< 5 years	0	0						0	0						0	0						0	0						0	0
5+ years	2	1						2	1						0	0						2	1						0	0
SIC 3411: METAL CANS
Never	1182	1210	1					711	681	1					471	529						842	701	1					340	509
Ever	2	1	1.259	0.2	7.925			2	1	1.143	0.161	8.135			0	0						2	1	1.361	0.228	8.11			0	0
< 5 years	0	0						0	0						0	0						0	0						0	0
5+ years	2	1						2	1						0	0						2	1						0	0
SIC 342: CUTLERY, HAND TOOLS AND GENERAL HARDWARE
Never	1179	1206	1					709	677	1					470	529						839	699	1					340	507
Ever	5	5	0.886	0.201	3.903			4	5	0.723	0.13	4.022			1	0						5	3	1.23	0.213	7.096			0	2
< 5 years	3	2	1.727	0.078	38.178			3	2	1.902	0.085	42.376			0	0						3	1	2.093	0	52836000000			0	1
5+ years	2	3	0.501	0.044	5.758		0.63	1	3	0.223	0	7025500000		0.53	1	0						2	2	0.769	0.039	15.33		0.94	0	1
SIC 3421: CUTLERY
Never	1184	1210						713	681						471	529						844	702						340	508
Ever	0	1						0	1						0	0						0	0						0	1
< 5 years	0	0						0	0						0	0						0	0						0	0
5+ years	0	1						0	1						0	0						0	0						0	1
SIC 3423: HAND AND EDGE TOOLS, NEC
Never	1184	1209						713	680						471	529						844	700						340	509
Ever	0	2						0	2						0	0						0	2						0	0
< 5 years	0	1						0	1						0	0						0	1						0	0
5+ years	0	1						0	1						0	0						0	1						0	0
SIC 3429: HARDWARE, NEC
Never	1180	1210	1					710	681	1					470	529						840	701	1					340	509
Ever	4	1	2.338	0	51000000000			3	1	1.945	0	101000000000			1	0						4	1	2.372	0	50083000000			0	0
< 5 years	2	0						2	0						0	0						2	0						0	0
5+ years	2	1						1	1						1	0						2	1						0	0
SIC 343: HEATING EQUIPMENT, EXCEPT ELECTRIC & WARM AIR FURNACES
Never	1183	1205	1					713	678						470	527	1					843	699	1					340	506
Ever	1	6	0.16	0	710000000			0	4						1	2	0.553	0	686000000000			1	3	0.26	0	2210510000			0	3
< 5 years	0	2						0	2						0	0						0	1						0	1
5+ years	1	4						0	2						1	2						1	2						0	2
SIC 3431: METAL SANITARY WARE
Never	1184	1207						713	680						471	527						844	700						340	507
Ever	0	4						0	2						0	2						0	2						0	2
< 5 years	0	1						0	1						0	0						0	1						0	0
5+ years	0	3						0	1						0	2						0	1						0	2
SIC 3432: PLUMBING FIXTURE FITTINGS AND TRIM
Never	1184	1210						713	681						471	529						844	701						340	509
Ever	0	1						0	1						0	0						0	1						0	0
< 5 years	0	0						0	0						0	0						0	0						0	0
5+ years	0	1						0	1						0	0						0	1						0	0
SIC 3433: HEATING EQUIPMENT, EXCEPT ELECTRIC
Never	1183	1210	1					713	681						470	529						843	702						340	508
Ever	1	1	1.735	0	33100000000			0	1						1	0						1	0						0	1
< 5 years	0	1						0	1						0	0						0	0						0	1
5+ years	1	0						0	0						1	0						1	0						0	0
SIC 344: FABRICATED STRUCTURAL METAL PRODUCTS
Never	1171	1197	1					703	669	1					468	528	1					832	689	1					339	508	1
Ever	13	14	0.838	0.375	1.876			10	13	0.742	0.306	1.799			3	1	3.028	0	408000000000			12	13	0.819	0.342	1.959			1	1	1.335	0.245	7.263
< 5 years	8	10	0.626	0.222	1.763			6	10	0.5	0.156	1.609			2	0						7	10	0.557	0.178	1.748			1	0
5+ years	5	4	1.548	0.394	6.074		0.74	4	3	2.042	0.418	9.972		0.69	1	1						5	3	1.838	0.416	8.129		0.64	0	1
SIC 3441: FABRICATED STRUCTURAL METAL
Never	1183	1207	1					712	678	1					471	529						843	698	1					340	509
Ever	1	4	0.186	0	1510000000			1	4	0.212	0	1750000000			0	0						1	4	0.182	0	1711690000			0	0
< 5 years	1	3						1	3						0	0						1	3						0	0
5+ years	0	1						0	1						0	0						0	1						0	0
SIC 3442: METAL DOORS, SASH AND TRIM
Never	1179	1211						709	682						470	529						840	702						339	509
Ever	5	0						4	0						1	0						4	0						1	0
< 5 years	4	0						3	0						1	0						3	0						1	0
5+ years	1	0						1	0						0	0						1	0						0	0
SIC 3443: FABRICATED PLATE WORK (BOILER SHOPS)
Never	1181	1208	1					711	679	1					470	529						841	700	1					340	508
Ever	3	3	1.42	0.333	6.049			2	3	1.086	0.215	5.479			1	0						3	2	1.983	0.441	8.911			0	1
< 5 years	1	2	0.53	0.085	3.316			0	2						1	0						1	2						0	0
5+ years	2	1	4.222	0.663	26.867		0.2	2	1						0	0						2	0						0	1
SIC 3444: SHEET METALWORK
Never	1180	1206	1					710	677	1					470	529						840	697	1					340	509
Ever	4	5	0.704	0.138	3.594			3	5	0.573	0.084	3.891			1	0						4	5	0.725	0.136	3.854			0	0
< 5 years	2	5						2	5						0	0						2	5						0	0
5+ years	2	0						1	0						1	0						2	0						0	0
SIC 3446: ARCHITECTURAL METAL WORK
Never	1184	1210						713	681						471	529						844	701						340	509
Ever	0	1						0	1						0	0						0	1						0	0
< 5 years	0	1						0	1						0	0						0	1						0	0
5+ years	0	0						0	0						0	0						0	0						0	0
SIC 345: SCREW MACHINE PRODS, BOLTS/NUTS/SCREWS/RIVETS
Never	1174	1201	1					707	676	1					467	525	1					836	695	1					338	506	1
Ever	10	10	0.831	0.293	2.358			6	6	0.844	0.213	3.341			4	4	0.914	0.166	5.015			8	7	0.893	0.288	2.77			2	3	0.503	0.073	3.444
< 5 years	5	2	2.782	0.165	46.885			3	1	3.427	0	78491000000			2	1	1.867	0	125820000000			4	1	3.532	0	44937000000			1	1	1.386	0	54126000000
5+ years	5	8	0.507	0.133	1.939		0.38	3	5	0.438	0.076	2.541		0.41	2	3	0.727	0.055	9.658		0.83	4	6	0.538	0.121	2.399		0.48	1	2	0.246	0.017	3.486		0.33
SIC 3451: SCREW MACHINE PRODUCTS
Never	1183	1209	1					712	681	1					471	528						844	701						339	508	1
Ever	1	2	0.327	0.047	2.274			1	1	0.753	0.23	2.461			0	1						0	1						1	1	0.856	0.204	3.587
< 5 years	1	0						1	0						0	0						0	0						1	0
5+ years	0	2						0	1						0	1						0	1						0	1
SIC 3452: BOLTS, NUTS, RIVETS, AND WASHERS
Never	1174	1203	1					707	677	1					467	526	1					836	696	1					338	507	1
Ever	10	8	0.971	0.323	2.922			6	5	0.925	0.223	3.839			4	3	1.113	0.158	7.853			8	6	1.025	0.314	3.35			2	2	0.6	0.039	9.216
< 5 years	6	2	2.965	0.185	47.53			4	1	3.756	0	48192000000			2	1	1.868	0	126060000000			4	1	3.539	0	45014000000			2	1
5+ years	4	6	0.551	0.119	2.546		0.53	2	4	0.388	0.038	4		0.47	2	2	0.924	0.049	17.428		0.98	4	5	0.626	0.132	2.973		0.64	0	1
SIC 346: METAL FORGINGS AND STAMPINGS
Never	1156	1191	1					692	664	1					464	527	1					822	687	1					334	504	1
Ever	28	20	0.989	0.532	1.839			21	18	0.855	0.435	1.68			7	2	4.165	0.35	49.558			22	15	0.969	0.477	1.97			6	5	1.122	0.179	7.045
< 5 years	12	12	0.792	0.328	1.911			10	11	0.694	0.28	1.721			2	1	3.034	0	1954700000000			8	9	0.786	0.295	2.093			4	3	0.777	0.039	15.418
5+ years	16	8	1.241	0.493	3.12		0.72	11	7	1.078	0.384	3.028		>0.99	5	1	6.394	1.133	36.079	*	0.046	14	6	1.173	0.428	3.215		0.82	2	2	2.139	0.413	11.074		0.46
SIC 3462: IRON AND STEEL FORGINGS
Never	1183	1211						712	682						471	529						844	702						339	509
Ever	1	0						1	0						0	0						0	0						1	0
< 5 years	0	0						0	0						0	0						0	0						0	0
5+ years	1	0						1	0						0	0						0	0						1	0
SIC 3465: AUTOMOTIVE STAMPINGS
Never	1163	1199	1					698	671	1					465	528	1					827	695	1					336	504	1
Ever	21	12	1.222	0.564	2.646			15	11	0.992	0.431	2.286			6	1	12.564	2.151	73.383	*		17	7	1.471	0.61	3.551			4	5	0.636	0.091	4.43
< 5 years	8	6	0.933	0.257	3.394			6	6	0.693	0.19	2.536			2	0						5	3	1.093	0.215	5.562			3	3	0.647	0.027	15.425
5+ years	13	6	1.5	0.549	4.095		0.44	9	5	1.334	0.426	4.179		0.69	4	1						12	4	1.729	0.591	5.057		0.31	1	2	0.607	0	31621000000		0.72
SIC 3469: METAL STAMPINGS, NEC
Never	1181	1208	1					710	679	1					471	529						842	699	1					339	509
Ever	3	3	0.745	0.165	3.354			3	3	0.706	0.165	3.022			0	0						2	3	0.692	0.133	3.592			1	0
< 5 years	3	3						3	3						0	0						2	3						1	0
5+ years	0	0						0	0						0	0						0	0						0	0
SIC 347: COATING, ENGRAVING AND ALLIED SERVICES
Never	1175	1201	1					705	674	1					470	527	1					839	697	1					336	504	1
Ever	9	10	0.717	0.254	2.021			8	8	0.831	0.291	2.375			1	2	0.256	0.001	57.506			5	5	0.933	0.246	3.54			4	5	0.369	0.064	2.112
< 5 years	4	4	0.799	0.112	5.69			3	2	1.347	0.131	13.84			1	2						2	2	1.024	0.078	13.515			2	2	0.355	0.005	25.383
5+ years	5	6	0.662	0.202	2.171		0.47	5	6	0.651	0.201	2.113		0.51	0	0						3	3	0.87	0.184	4.12		0.87	2	3	0.38	0.032	4.574		0.41
SIC 3471: PLATING AND POLISHING
Never	1179	1206	1					708	678	1					471	528						841	700	1					338	506	1
Ever	5	5	0.715	0.215	2.375			5	4	0.842	0.242	2.931			0	1						3	2	1.088	0.182	6.502			2	3	0.22	0.027	1.818
< 5 years	2	3	0.469	0.092	2.387			2	2	0.629	0.102	3.893			0	1						1	2						1	1	0.395	0	94541000000000
5+ years	3	2	1.114	0.161	7.693		0.95	3	2	1.109	0.163	7.547		0.99	0	0						2	0						1	2	0.163	0	3447970000		0.64
SIC 3479: METAL COATING AND ALLIED SERVICES
Never	1182	1207	1					711	679	1					471	528						843	700	1					339	507	1
Ever	2	4	0.46	0.028	7.512			2	3	0.833	0.051	13.554			0	1						1	2	0.723	0	13511000000			1	2	0.266	0	52168000000
< 5 years	1	1	0.914	0	3.02e+15			1	0						0	1						1	0						0	1
5+ years	1	3	0.276	0	450762631		0.6	1	3						0	0						0	2						1	1
SIC 348: ORDNANCE ACCESSORIES, EXCEPT VEHICLE GUIDED
Never	1179	1208	1					710	680	1					469	528	1					839	700	1					340	508
Ever	5	3	2.07	0.437	9.8			3	2	1.822	0.175	18.924			2	1	3.097	0.548	17.516			5	2	3.452	0.705	16.897			0	1
< 5 years	4	2	2.291	0.239	21.959			3	2						1	0						4	1	5.579	0	35109000000			0	1
5+ years	1	1	1.643	0.268	10.059		0.4	0	0						1	1						1	1	1.511	0.237	9.632		0.31	0	0
SIC 3483: AMMUNITION, EXCEPT FOR SMALL ARMS, NEC
Never	1181	1211						710	682						471	529						841	702						340	509
Ever	3	0						3	0						0	0						3	0						0	0
< 5 years	3	0						3	0						0	0						3	0						0	0
5+ years	0	0						0	0						0	0						0	0						0	0
SIC 349: MISCELLANEOUS FABRICATED METAL PRODUCTS
Never	1176	1202	1					706	677	1					470	525	1					836	695	1					340	507
Ever	8	9	0.831	0.268	2.575			7	5	1.48	0.412	5.321			1	4	0.146	0	11100000000			8	7	0.993	0.314	3.14			0	2
< 5 years	4	6	0.475	0.091	2.48			3	2	1.073	0.092	12.492			1	4						4	4	0.635	0.116	3.491			0	2
5+ years	4	3	1.699	0.366	7.89		0.68	4	3	1.777	0.394	8.026		0.46	0	0						4	3	1.693	0.362	7.916		0.61	0	0
SIC 3492: FLUID POWER VALVES AND HOSE FITTINGS
Never	1182	1210	1					711	681	1					471	529						842	701	1					340	509
Ever	2	1	1.91	0.237	15.361			2	1	1.813	0.232	14.165			0	0						2	1	2.034	0.27	15.339			0	0
< 5 years	1	1						1	1						0	0						1	1						0	0
5+ years	1	0						1	0						0	0						1	0						0	0
SIC 3493: STEEL SPRINGS, EXCEPT WIRE
Never	1182	1211						711	682						471	529						842	702						340	509
Ever	2	0						2	0						0	0						2	0						0	0
< 5 years	1	0						1	0						0	0						1	0						0	0
5+ years	1	0						1	0						0	0						1	0						0	0
SIC 3495: WIRE SPRINGS
Never	1184	1210						713	682						471	528						844	701						340	509
Ever	0	1						0	0						0	1						0	1						0	0
< 5 years	0	1						0	0						0	1						0	1						0	0
5+ years	0	0						0	0						0	0						0	0						0	0
SIC 3496: MISC FABRICATED WIRE PRODUCTS
Never	1183	1210	1					712	682						471	528						843	702						340	508
Ever	1	1	4.946	0	4780000000			1	0						0	1						1	0						0	1
< 5 years	1	1						1	0						0	1						1	0						0	1
5+ years	0	0						0	0						0	0						0	0						0	0
SIC 3498: FABRICATED PIPE AND FITTINGS
Never	1184	1210						713	681						471	529						844	701						340	509
Ever	0	1						0	1						0	0						0	1						0	0
< 5 years	0	0						0	0						0	0						0	0						0	0
5+ years	0	1						0	1						0	0						0	1						0	0
SIC 3499: FABRICATED METAL PRODUCTS, NEC
Never	1183	1208	1					713	680						470	528	1					843	700	1					340	508
Ever	1	3	0.175	0	3370000000			0	2						1	1	0.337	0	287000000000			1	2	0.313	0	10180000000			0	1
< 5 years	1	2						0	1						1	1						1	1						0	1
5+ years	0	1						0	1						0	0						0	1						0	0
SIC 35: INDUSTRIAL MACHINERY AND EQUIPMENT
Never	1062	1099	1					625	594	1					437	505	1					735	615	1					327	484	1
Ever	122	112	0.988	0.748	1.306			88	88	0.958	0.683	1.345			34	24	1.126	0.629	2.014			109	87	1.046	0.78	1.402			13	25	0.667	0.336	1.321
< 5 years	44	35	1.109	0.678	1.814			32	26	1.066	0.572	1.988			12	9	1.46	0.679	3.135			37	27	1.117	0.643	1.94			7	8	1.002	0.299	3.351
5+ years	78	77	0.932	0.676	1.285		0.7	56	62	0.909	0.616	1.341		0.64	22	15	0.972	0.445	2.122		>0.99	72	60	1.013	0.725	1.414		0.92	6	17	0.488	0.214	1.115		0.09
SIC 351: ENGINES AND TURBINES
Never	1172	1199	1					702	670	1					470	529						835	696	1					337	503	1
Ever	12	12	1.097	0.484	2.483			11	12	0.999	0.436	2.293			1	0						9	6	1.557	0.51	4.753			3	6	0.465	0.122	1.766
< 5 years	4	4	0.9	0.218	3.721			3	4	0.655	0.148	2.912			1	0						2	2	0.991	0.11	8.9			2	2	0.644	0.058	7.148
5+ years	8	8	1.207	0.439	3.321		0.73	8	8	1.188	0.439	3.215		0.79	0	0						7	4	1.868	0.472	7.386		0.38	1	4	0.329	0.061	1.771		0.18
SIC 3511: TURBINES AND TURBINE GENERATOR SETS
Never	1184	1210						713	681						471	529						844	702						340	508
Ever	0	1						0	1						0	0						0	1						0	0
< 5 years	0	1						0	1						0	0						0	1						0	0
5+ years	0	0						0	0						0	0						0	0						0	0
SIC 3519: INTERNAL COMBUSTION ENGINES, NEC
Never	1172	1200	1					702	671	1					470	529						835	697	1					337	503	1
Ever	12	11	1.2	0.522	2.76			11	11	1.095	0.47	2.549			1	0						9	5	1.844	0.563	6.037			3	6	0.465	0.122	1.766
< 5 years	4	3	1.18	0.226	6.161			3	3	0.859	0.155	4.756			1	0						2	1	1.752	0	65734000000			2	2	0.644	0.058	7.148
5+ years	8	8	1.208	0.439	3.323		0.7	8	8	1.19	0.44	3.221		0.75	0	0						7	4	1.871	0.473	7.395		0.35	1	4	0.329	0.061	1.771		0.18
SIC 352: FARM AND GARDEN MACHINERY AND EQUIPMENT
Never	1179	1209	1					709	681	1					470	528	1					840	701	1					339	508	1
Ever	5	2	2.786	0.211	36.812			4	1	8.119	1.596	41.313	*		1	1	0.657	0	2.19e+16			4	1	3.649	0	65749000000			1	1	1.083	0.168	6.997
< 5 years	1	1	3.227	0.401	25.958			1	1						0	0						1	0						0	1
5+ years	4	1	2.631	0	62400000000		0.83	3	0						1	1						3	1						1	0
SIC 3523: FARM MACHINERY AND EQUIPMENT
Never	1179	1209	1					709	681	1					470	528	1					840	701	1					339	508	1
Ever	5	2	2.786	0.211	36.812			4	1	8.119	1.596	41.313	*		1	1	0.657	0	2.19e+16			4	1	3.649	0	65749000000			1	1	1.083	0.168	6.997
< 5 years	1	1	3.227	0.401	25.958			1	1						0	0						1	0						0	1
5+ years	4	1	2.631	0	62400000000		0.83	3	0						1	1						3	1						1	0
SIC 353: CONSTRUCTION, MINING & MATERIALS HANDLING MACHINERY
Never	1177	1203	1					708	676	1					469	527	1					838	695	1					339	508	1
Ever	7	8	0.875	0.302	2.538			5	6	0.846	0.273	2.622			2	2	0.804	0.01	63.261			6	7	0.812	0.261	2.529			1	1	2.912	0	267980000000
< 5 years	3	3	0.971	0.122	7.751			2	3	0.652	0.069	6.132			1	0						3	3	0.979	0.122	7.869			0	0
5+ years	4	5	0.81	0.184	3.556		0.77	3	3	1.094	0.231	5.172		>0.99	1	2						3	4	0.69	0.144	3.296		0.64	1	1
SIC 3531: CONSTRUCTION MACHINERY
Never	1184	1208						713	680						471	528						844	700						340	508
Ever	0	3						0	2						0	1						0	2						0	1
< 5 years	0	1						0	1						0	0						0	1						0	0
5+ years	0	2						0	1						0	1						0	1						0	1
SIC 3533: OIL AND GAS FIELD MACHINERY
Never	1182	1211						711	682						471	529						842	702						340	509
Ever	2	0						2	0						0	0						2	0						0	0
< 5 years	1	0						1	0						0	0						1	0						0	0
5+ years	1	0						1	0						0	0						1	0						0	0
SIC 3535: CONVEYORS AND CONVEYING EQUIPMENT
Never	1180	1209	1					711	680	1					469	529						840	700	1					340	509
Ever	4	2	1.463	0.142	15.082			2	2	0.778	0.074	8.209			2	0						4	2	1.469	0.144	15.016			0	0
< 5 years	2	2						1	2						1	0						2	2						0	0
5+ years	2	0						1	0						1	0						2	0						0	0
SIC 3536: HOISTS, CRANES AND MONORAILS
Never	1184	1210						713	681						471	529						844	701						340	509
Ever	0	1						0	1						0	0						0	1						0	0
< 5 years	0	0						0	0						0	0						0	0						0	0
5+ years	0	1						0	1						0	0						0	1						0	0
SIC 3537: INDUSTRIAL TRUCKS AND TRACTORS
Never	1184	1209						713	682						471	527						844	701						340	508
Ever	0	2						0	0						0	2						0	1						0	1
< 5 years	0	0						0	0						0	0						0	0						0	0
5+ years	0	2						0	0						0	2						0	1						0	1
SIC 354: METALWORKING MACHINERY AND EQUIPMENT
Never	1142	1170	1					678	649	1					464	521	1					807	664	1					335	506	1
Ever	42	41	0.917	0.552	1.524			35	33	0.986	0.568	1.712			7	8	0.747	0.182	3.057			37	38	0.846	0.5	1.431			5	3	3.712	0.922	14.941
< 5 years	14	15	0.758	0.359	1.6			14	12	0.917	0.392	2.141			0	3						10	13	0.625	0.279	1.4			4	2	4.584	1.025	20.508	*
5+ years	28	26	1.014	0.537	1.914		0.97	21	21	1.032	0.517	2.06		0.95	7	5						27	25	0.973	0.51	1.857		0.85	1	1	2.368	0	8304270000		0.79
SIC 3541: MACHINE TOOLS, METAL CUTTING TYPES
Never	1180	1206	1					710	677	1					470	529						841	697	1					339	509
Ever	4	5	0.82	0.229	2.933			3	5	0.646	0.172	2.423			1	0						3	5	0.606	0.138	2.653			1	0
< 5 years	2	1	1.725	0.276	10.773			2	1	1.719	0.321	9.209			0	0						1	1	1.047	0.118	9.285			1	0
5+ years	2	4	0.497	0.065	3.795		0.53	1	4	0.267	0	2587930000		0.51	1	0						2	4	0.468	0.061	3.604		0.46	0	0
SIC 3542: MACHINE TOOLS, METAL FORMING TYPES
Never	1184	1208						713	680						471	528						844	699						340	509
Ever	0	3						0	2						0	1						0	3						0	0
< 5 years	0	2						0	2						0	0						0	2						0	0
5+ years	0	1						0	0						0	1						0	1						0	0
SIC 3544: SPECIAL DIES, TOOLS, JIGS, AND FIXTURES
Never	1161	1197	1					694	669	1					467	528	1					823	689	1					338	508	1
Ever	23	14	1.277	0.649	2.514			19	13	1.194	0.614	2.324			4	1	17.66	3	104.13	*		21	13	1.226	0.614	2.449			2	1	10.764	1.119	103.56	*
< 5 years	9	8	0.868	0.319	2.363			9	7	0.97	0.353	2.669			0	1						7	7	0.747	0.263	2.124			2	1
5+ years	14	6	1.812	0.736	4.464		0.22	10	6	1.483	0.594	3.701		0.41	4	0						14	6	1.843	0.752	4.513		0.22	0	0
SIC 3545: MACHINE TOOL ACCESSORIES
Never	1180	1206	1					709	677	1					471	529						840	697	1					340	509
Ever	4	5	1.223	0.324	4.614			4	5	1.242	0.33	4.681			0	0						4	5	1.191	0.314	4.523			0	0
< 5 years	0	1						0	1						0	0						0	1						0	0
5+ years	4	4						4	4						0	0						4	4						0	0
SIC 3546: POWER-DRIVEN HAND TOOLS
Never	1184	1209						713	682						471	527						844	700						340	509
Ever	0	2						0	0						0	2						0	2						0	0
< 5 years	0	1						0	0						0	1						0	1						0	0
5+ years	0	1						0	0						0	1						0	1						0	0
SIC 3547: ROLLING MILL MACHINERY
Never	1184	1210						713	682						471	528						844	701						340	509
Ever	0	1						0	0						0	1						0	1						0	0
< 5 years	0	0						0	0						0	0						0	0						0	0
5+ years	0	1						0	0						0	1						0	1						0	0
SIC 3548: WELDING APPARATUS
Never	1183	1210	1					712	682						471	528						843	701	1					340	509
Ever	1	1	0.894	0.157	5.094			1	0						0	1						1	1	0.841	0.158	4.489			0	0
< 5 years	0	1						0	0						0	1						0	1						0	0
5+ years	1	0						1	0						0	0						1	0						0	0
SIC 3549: METALWORKING MACHINERY, NEC
Never	1183	1211						712	682						471	529						843	702						340	509
Ever	1	0						1	0						0	0						1	0						0	0
< 5 years	0	0						0	0						0	0						0	0						0	0
5+ years	1	0						1	0						0	0						1	0						0	0
SIC 355: SPEC INDUSTRY MACHINERY, EXCEPT METALWORKING
Never	1178	1205	1					708	677	1					470	528	1					838	697	1					340	508
Ever	6	6	0.762	0.2	2.898			5	5	0.909	0.223	3.699			1	1	0.304	0	7.58e+16			6	5	0.923	0.226	3.763			0	1
< 5 years	3	2	1.782	0.211	15.084			2	2	1.292	0.096	17.349			1	0						3	2	1.861	0.22	15.771			0	0
5+ years	3	4	0.458	0.08	2.631		0.42	3	3	0.724	0.117	4.478		0.76	0	1						3	3	0.583	0.089	3.842		0.64	0	1
SIC 3554: PAPER INDUSTRIES MACHINERY
Never	1184	1210						713	682						471	528						844	701						340	509
Ever	0	1						0	0						0	1						0	1						0	0
< 5 years	0	0						0	0						0	0						0	0						0	0
5+ years	0	1						0	0						0	1						0	1						0	0
SIC 3555: PRINTING TRADES MACHINERY
Never	1184	1207						713	678						471	529						844	699						340	508
Ever	0	4						0	4						0	0						0	3						0	1
< 5 years	0	1						0	1						0	0						0	1						0	0
5+ years	0	3						0	3						0	0						0	2						0	1
SIC 3559: SPECIAL INDUSTRY MACHINERY, NEC
Never	1178	1210	1					708	681	1					470	529						838	701	1					340	509
Ever	6	1	8.189	0	22900000000			5	1	7.244	0	172000000000			1	0						6	1	8.567	0	167040000000			0	0
< 5 years	3	1						2	1						1	0						3	1						0	0
5+ years	3	0						3	0						0	0						3	0						0	0
SIC 356: GENERAL INDUSTRIAL MACHINERY AND EQUIPMENT
Never	1171	1197	1					706	671	1					465	526	1					831	692	1					340	505
Ever	13	14	0.787	0.369	1.678			7	11	0.62	0.221	1.745			6	3	1.268	0.377	4.262			13	10	0.9	0.392	2.065			0	4
< 5 years	6	6	0.753	0.212	2.68			3	4	0.452	0.065	3.147			3	2	1.827	0.404	8.266			6	6	0.754	0.212	2.676			0	0
5+ years	7	8	0.824	0.329	2.06		0.6	4	7	0.805	0.246	2.633		0.57	3	1	0.734	0.134	4.031		0.88	7	4	1.116	0.366	3.405		0.95	0	4
SIC 3561: PUMPS AND PUMPING EQUIPMENT
Never	1182	1209	1					712	680	1					470	529						842	700	1					340	509
Ever	2	2	1.093	0.172	6.961			1	2	0.379	0	4600000000			1	0						2	2	1.134	0.177	7.273			0	0
< 5 years	1	0						0	0						1	0						1	0						0	0
5+ years	1	2						1	2						0	0						1	2						0	0
SIC 3562: BALL AND ROLLER BEARINGS
[truncated: 3,568 more rows]
