# Supplementary material for: A case–control study of occupation/industry and renal cell carcinoma risk
Source: BMC Cancer. 2012 Aug 8;12:344. doi: 10.1186/1471-2407-12-344 (PMC3502582; doi:10.1186/1471-2407-12-344)
Supplement: Additional file 2 — Table S2. Occupation and risk of renal cell carcinoma, by sex. [file 1471-2407-12-344-S2.xls]

## Sheet: Table S2
Supplemental Table 2. Occupation and risk of renal cell carcinoma, by sex
Job Code and Description				All Participants a							Menb							Womenb							Caucasiansc							African Americansc
	Case	Control						Case	Control						Case	Control						Case	Control						Case	Control
	N	N	OR	95% CI			P-trend	N	N	OR	95% CI			P-trend	N	N	OR	95% CI			P-trend	N	N	OR	95% CI			P-trend	N	N	OR	95% CI			P-trend
SOC 11: OFFICIALS AND ADMINISTRATORS, PUBLIC ADMINISTRATION
Never	1177	1206	1					708	680	1					469	526	1					840	700	1					337	506	1
Ever	7	5	1.42	0.32	6.37			5	2	1.649	0.153	17.785			2	3	1.166	0.104	13.028			4	2	2.5	0.3	17.7			3	3	0.7	0	9
< 5 years	2	3	0.55	0.04	7.561			1	1	0.404	0	1.2667e+15			1	2	0.749	0	250200000000			1	1	1.4	0	195130000000000			1	2	0.3	0	31449000000
5+ years	5	2	3.73	0.808	17.225		0.15	4	1	3.871	0.78	19.203		0.15	1	1	3.697	0	3935900000000		0.76	3	1	3.5	0.6	22.4		0.19	2	1	3.6	0.2	81.1		0.67
SOC 111: LEGISLATORS
Never	1184	1210						713	681						471	529						844	701						340	509
Ever	0	1						0	1						0	0						0	1						0	0
< 5 years	0	0						0	0						0	0						0	0						0	0
5+ years	0	1						0	1						0	0						0	1						0	0
SOC 113: OFFICIALS AND ADMINISTRATORS, GOVERNMENT AGENCIES
Never	1177	1207	1					708	681	1					469	526	1					840	701	1					337	506	1
Ever	7	4	1.74	0.3	9.93			5	1	2.402	0	66800000000			2	3	1.166	0.104	13.028			4	1	4.664	0	38334000000			3	3	0.665	0.049	9.038
< 5 years	2	3	0.553	0.04	7.568			1	1						1	2	0.749	0	250200000000			1	1						1	2	0.272	0	31449000000
5+ years	5	1	13.227	2.03	86.185	*	0.03	4	0						1	1	3.697	0	3935900000000		0.76	3	0						2	1	3.648	0.164	81.068		0.69
SOC 1131: JUDICIAL, PUBLIC SAFETY AND CORRECTIONS ADMINISTRATORS
Never	1180	1211						710	682						470	529						841	702						339	509
Ever	4	0						3	0						1	0						3	0						1	0
< 5 years	0	0						0	0						0	0						0	0						0	0
5+ years	4	0						3	0						1	0						3	0						1	0
SOC 1132: HUMAN RESOURCES PROGRAM ADMINISTRATORS
Never	1183	1209	1					712	681	1					471	528						844	702						339	507	1
Ever	1	2	0.275	0	803904727			1	1	0.309	0	547000000000000			0	1						0	0						1	2	0.227	0	25507000000
< 5 years	0	1						0	1						0	0						0	0						0	1
5+ years	1	1						1	0						0	1						0	0						1	1
SOC 1134: RURAL, URBAN, AND COMMUNITY DEVELOPMENT PROGRAM ADMINISTRATORS
Never	1182	1211						712	682						470	529						843	702						339	509
Ever	2	0						1	0						1	0						1	0						1	0
< 5 years	2	0						1	0						1	0						1	0						1	0
5+ years	0	0						0	0						0	0						0	0						0	0
SOC 1139: OFFICIALS AND ADMINISTRATORS, PUBLIC ADMINISTRATION, NEC
Never	1184	1209						713	682						471	527						844	701						340	508
Ever	0	2						0	0						0	2						0	1						0	1
< 5 years	0	2						0	0						0	2						0	1						0	1
5+ years	0	0						0	0						0	0						0	0						0	0
SOC 12-13: OFFICIALS AND ADMINISTRATORS, OTHER
Never	988	1005	1					570	540	1					418	465	1					681	552	1					307	453	1
Ever	196	206	0.92	0.71	1.19			143	142	0.97	0.72	1.31			53	64	0.75	0.48	1.18			163	150	0.9	0.7	1.2			33	56	0.9	0.5	1.7
< 5 years	38	57	0.659	0.406	1.068			25	34	0.771	0.439	1.355			13	23	0.437	0.184	1.041			33	37	0.7	0.4	1.1			5	20	0.6	0.2	1.7
5+ years	158	149	1.007	0.748	1.356		0.96	118	108	1.021	0.739	1.41		0.88	40	41	0.942	0.541	1.642		0.76	130	113	1	0.7	1.4		0.94	28	36	1	0.5	2.1		0.96
SOC 121: GENERAL MANAGERS AND OTHER TOP EXECUTIVES
Never	1139	1170	1					672	646	1					467	524	1					807	668	1					332	502	1
Ever	45	41	1.21	0.75	1.95			41	36	1.253	0.747	2.102			4	5	0.667	0.126	3.541			37	34	1.113	0.669	1.851			8	7	2.273	0.747	6.916
< 5 years	10	8	1.388	0.428	4.498			10	8	1.381	0.436	4.374			0	0						9	6	1.452	0.403	5.234			1	2	1.038	0	181930000000
5+ years	35	33	1.169	0.691	1.979		0.53	31	28	1.222	0.678	2.201		0.48	4	5						28	28	1.044	0.584	1.868		0.85	7	5	2.644	0.746	9.374		0.13
SOC 122: FINANCIAL MANAGERS
Never	1168	1192	1					703	669	1					465	523	1					830	689	1					338	503	1
Ever	16	19	0.94	0.4	2.21			10	13	0.794	0.305	2.069			6	6	1.702	0.393	7.366			14	13	0.965	0.404	2.303			2	6	0.799	0.058	10.934
< 5 years	4	3	3.891	0.652	23.233			4	1	20.607	0	7757210000			0	2						3	0						1	3	0.593	0	59532000000
5+ years	12	16	0.75	0.292	1.927		0.61	6	12	0.491	0.158	1.531		0.26	6	4						11	13						1	3	1.085	0	370830000000		>0.99
SOC 123: PERSONNEL AND LABOR RELATIONS MANAGERS
Never	1169	1202	1					700	676	1					469	526	1					835	695	1					334	507	1
Ever	15	9	1.71	0.62	4.71			13	6	2.187	0.788	6.064			2	3	0.557	0.016	19.071			9	7	1.305	0.385	4.423			6	2	5.133	1.147	22.965	*
< 5 years	4	3	0.812	0.082	7.997			3	1	1.459	0.336	6.339			1	2	0.366	0	308220000000			1	2	0.275	0	6099710000			3	1	7.374	0	118020000000
5+ years	11	6	2.252	0.775	6.545		0.15	10	5	2.387	0.74	7.692		0.14	1	1	0.955	0	1363700000000		0.95	8	5	1.954	0.597	6.398		0.32	3	1	4.314	0.601	30.97		0.1
SOC 124: PURCHASING MANAGERS
Never	1183	1209	1					712	680	1					471	529						843	701	1					340	508
Ever	1	2	0.7	0	4500000000			1	2	0.637	0	25500000000			0	0						1	1	1.559	0	275290000000000			0	1
< 5 years	1	1						1	1						0	0						1	1						0	0
5+ years	0	1						0	1						0	0						0	0						0	1
SOC 125: MANAGERS, MARKETING, ADVERTISING AND PUBLIC RELATIONS
Never	1162	1191	1					694	666	1					468	525	1					824	685	1					338	506	1
Ever	22	20	1.33	0.68	2.59			19	16	1.228	0.6	2.51			3	4	1.668	0.292	9.527			20	17	1.453	0.731	2.887			2	3	0.573	0.023	14.159
< 5 years	9	5	3.442	0.95	12.474			8	2	5.391	1.481	19.618	*		1	3	1.11	0	204870000000			8	3	4.179	0.826	21.15			1	2	1.137	0	5660890000
5+ years	13	15	0.924	0.412	2.074		0.99	11	14	0.796	0.337	1.882		0.75	2	1	2.345	0.283	19.419		0.43	12	14	1.004	0.442	2.277		0.82	1	1	0.389	0	386560000000		0.82
SOC 126: MANAGERS, ENGINEERING, MATHEMATICS AND NATURAL SCIENCES
Never	1177	1201	1					706	673	1					471	528						837	692	1					340	509
Ever	7	10	0.5	0.15	1.63			7	9	0.534	0.163	1.753			0	1						7	10	0.527	0.163	1.704			0	0
< 5 years	2	2	0.618	0.062	6.132			2	2	0.668	0.069	6.503			0	0						2	2	0.664	0.071	6.211			0	0
5+ years	5	8	0.451	0.111	1.833		0.25	5	7	0.479	0.119	1.926		0.29	0	1						5	8	0.476	0.118	1.921		0.28	0	0
SOC 127: MANAGERS, SOCIAL SCIENCES AND RELATED FIELDS
Never	1181	1203	1					711	676	1					470	527	1					843	696	1					338	507	1
Ever	3	8	0.42	0.08	2.14			2	6	0.276	0.042	1.811			1	2	0.998	0	239000000000			1	6	0.186	0	712344303			2	2	1.527	0.183	12.747
< 5 years	1	5	0.191	0.029	1.25			1	5	0.168	0.028	1.024			0	0						0	4						1	1	1.89	0	52659000000
5+ years	2	3	0.853	0.059	12.414		0.73	1	1	0.866	0	7556160000		0.88	1	2						1	2						1	1	1.154	0	41790000000000		0.94
SOC 128: ADMINISTRATORS, EDUCATION AND RELATED FIELDS
Never	1179	1192	1					711	672	1					468	520	1					840	692	1					339	500	1
Ever	5	19	0.26	0.08	0.81	*		2	10	0.148	0.018	1.194			3	9	0.488	0.082	2.909			4	10	0.303	0.076	1.211			1	9	0.115	0.02	0.643	*
< 5 years	1	3	0.204	0	1948390000			0	1						1	2	0.381	0	111200000000			1	3	0.205	0	2101760000			0	0
5+ years	4	16	0.27	0.077	0.942	*	0.04	2	9						2	7	0.542	0.069	4.237		0.52	3	7	0.342	0.07	1.682		0.17	1	9
SOC 1281: ADMINISTRATORS, COLLEGES AND UNIVERSITIES
Never	1184	1204						713	679						471	525						844	698						340	506
Ever	0	7						0	3						0	4						0	4						0	3
< 5 years	0	2						0	1						0	1						0	2						0	0
5+ years	0	5						0	2						0	3						0	2						0	3
SOC 1282: ADMINISTRATORS, ELEMENTARY AND SECONDARY EDUCATION
Never	1182	1205	1					711	678	1					471	527						843	700	1					339	505	1
Ever	2	6	0.38	0.04	3.87			2	4	0.428	0.042	4.422			0	2						1	2	0.4	0	11794000000			1	4	0.281	0.027	2.959
< 5 years	0	0						0	0						0	0						0	0						0	0
5+ years	2	6						2	4						0	2						1	2						1	4
SOC 1283: ADMINISTRATORS, EDUCATION AND RELATED FIELDS, NEC
Never	1181	1204	1					713	678						468	526	1					841	698	1					340	506
Ever	3	7	0.42	0.08	2.25			0	4						3	3	1.206	0.108	13.505			3	4	0.721	0.116	4.475			0	3
< 5 years	1	2	0.332	0	5231410000			0	1						1	1	1.645	0	2.6255e+16			1	1	1.36	0	435000000000000			0	1
5+ years	2	5	0.478	0.068	3.386		0.41	0	3						2	2	1.015	0.021	48.077		0.97	2	3	0.575	0.063	5.282		0.64	0	2
SOC 131: MANAGERS, MEDICINE AND HEALTH
Never	1180	1206	1					712	679	1					468	527	1					841	699	1					339	507	1
Ever	4	5	0.69	0.15	3.12			1	3	0.282	0	5220000000			3	2	3.604	0.738	17.601			3	3	0.687	0.118	3.985			1	2	1.234	0	137010000000
< 5 years	0	1						0	1						0	0						0	1						0	0
5+ years	4	4						1	2						3	2						3	2						1	2
SOC 132: PRODUCTION MANAGERS, INDUSTRIAL
Never	1162	1189	1					692	662	1					470	527	1					824	682	1					338	507	1
Ever	22	22	0.79	0.44	1.42			21	20	0.86	0.442	1.676			1	2	0.321	0	31500000000			20	20	0.836	0.441	1.584			2	2	0.596	0.018	19.955
< 5 years	6	7	0.726	0.249	2.118			6	6	0.796	0.215	2.942			0	1						6	7	0.747	0.256	2.176			0	0
5+ years	16	15	0.821	0.415	1.626		0.53	15	14	0.889	0.428	1.844		0.72	1	1						14	13	0.883	0.411	1.899		0.7	2	2
SOC 133: CONSTRUCTION MANAGERS
Never	1177	1203	1					706	674	1					471	529						837	694	1					340	509
Ever	7	8	0.98	0.35	2.73			7	8	0.976	0.346	2.757			0	0						7	8	0.997	0.364	2.731			0	0
< 5 years	4	3	1.528	0.297	7.866			4	3	1.517	0.282	8.158			0	0						4	3	1.489	0.289	7.661			0	0
5+ years	3	5	0.682	0.139	3.341		0.7	3	5	0.681	0.139	3.334		0.69	0	0						3	5	0.72	0.15	3.447		0.74	0	0
SOC 134: PUBLIC UTILITIES MANAGERS
Never	1167	1195	1					698	668	1					469	527	1					830	689	1					337	506	1
Ever	17	16	0.67	0.48	1.97			15	14	0.916	0.422	1.99			2	2	0.928	0.111	7.79			14	13	0.952	0.444	2.042			3	3	1.148	0.178	7.41
< 5 years	5	9	0.507	0.158	1.623			4	7	0.478	0.123	1.857			1	2						4	7	0.462	0.137	1.561			1	2	1.024	0	53205000000
5+ years	12	7	1.598	0.576	4.432		0.47	11	7	1.368	0.491	3.813		0.66	1	0						10	6	1.648	0.539	5.037		0.49	2	1	1.262	0	51117000000		0.94
SOC 1341: COMMUNICATIONS OPERATIONS MANAGERS
Never	1180	1207	1					709	679	1					471	528						840	698	1					340	509
Ever	4	4	0.97	0.26	3.57			4	3	1.152	0.247	5.382			0	1						4	4	1.019	0.275	3.783			0	0
< 5 years	2	3	0.508	0.088	2.918			2	2	0.641	0.081	5.084			0	1						2	3	0.533	0.089	3.206			0	0
5+ years	2	1	2.848	0	18732000000		0.61	2	1	2.641	0	119270000000		0.65	0	0						2	1	3.034	0	19106000000		0.58	0	0
SOC 1342: TRANSPORTATION FACILITIES AND OPERATIONS MANAGERS
Never	1175	1201	1					705	673	1					470	528	1					837	694	1					338	507	1
Ever	9	10	0.76	0.29	2.01			8	9	0.721	0.26	1.999			1	1	0.586	0.084	4.103			7	8	0.697	0.235	2.07			2	2	1.604	0.404	6.37
< 5 years	1	6	0.165	0.029	0.927	*		1	5	0.197	0.03	1.279			0	1						1	4	0.186	0.031	1.13			0	2
5+ years	8	4	1.592	0.418	6.071		0.68	7	4	1.28	0.338	4.843		0.89	1	0						6	4	1.334	0.315	5.639		0.89	2	0
SOC 1343: ELECTRIC, GAS, WATER, AND SANITARY SERVICES MANAGERS
Never	1181	1210	1					710	681	1					471	529						842	701	1					339	509	1
Ever	3	1	2.29	0	59000000000			3	1	2.373	0	57000000000			0	0						2	1	1.724	0	87950000000			1	0
< 5 years	1	0						1	0						0	0						0	0						1	0
5+ years	2	1						2	1						0	0						2	1						0	0
SOC 1344: POSTMASTERS AND MAIL SUPERINTENDENTS
Never	1183	1210	1					713	681						470	529						843	702						340	508
Ever	1	1	1.38	0	78000000000000			0	1						1	0						1	0						0	1
< 5 years	1	0						0	0						1	0						1	0						0	0
5+ years	0	1						0	1						0	0						0	0						0	1
SOC 135: MANAGERS, SERVICE ORGANIZATIONS
Never	1135	1166	1					685	656	1					450	510	1					803	673	1					332	493	1
Ever	49	45	1.05	0.66	1.65			28	26	1.093	0.582	2.05			21	19	0.887	0.44	1.788			41	29	1.074	0.623	1.853			8	16	0.876	0.304	2.526
< 5 years	13	19	0.835	0.392	1.779			4	11	0.537	0.147	1.961			9	8	1.185	0.408	3.443			10	10	0.763	0.297	1.959			3	9	0.831	0.135	5.135
5+ years	36	26	1.157	0.662	2.022		0.65	24	15	1.378	0.65	2.919		0.46	12	11	0.726	0.254	2.072		0.57	31	19	1.211	0.66	2.223		0.58	5	7	0.929	0.24	3.598		0.87
SOC 1351: MANAGERS, FOOD SERVING AND LODGING ESTABLISHMENTS
Never	1153	1184	1					697	668	1					456	516	1					815	685	1					338	499	1
Ever	31	27	0.95	0.55	1.65			16	14	1.053	0.46	2.411			15	13	0.76	0.36	1.605			29	17	1.076	0.553	2.092			2	10	0.305	0.02	4.728
< 5 years	8	11	0.699	0.274	1.781			1	6	0.277	0.056	1.374			7	5	1.076	0.263	4.404			7	6	0.689	0.214	2.217			1	5	0.636	0	155330000000
5+ years	23	16	1.085	0.522	2.257		0.89	15	8	1.398	0.524	3.734		0.57	8	8	0.575	0.188	1.759		0.33	22	11	1.265	0.569	2.811		0.61	1	5	0.122	0.025	0.608	*	0.02
SOC 1352: MANAGERS, ENTERTAINMENT AND RECREATION FACILITIES
Never	1178	1204	1					708	676	1					470	528	1					839	697	1					339	507	1
Ever	6	7	0.82	0.27	2.48			5	6	0.772	0.227	2.621			1	1	1.208	0	3.32e+16			5	5	0.93	0.208	4.167			1	2	0.513	0.054	4.911
< 5 years	1	3	0.443	0	1279190000			1	3	0.389	0	9282610000			0	0						1	1	1.224	0	23003000000			0	2
5+ years	5	4	1.008	0.275	3.697		0.94	4	3	1.031	0.185	5.744		0.95	1	1						4	4	0.877	0.209	3.677		0.87	1	0
SOC 1353: MANAGERS, PROPERTY AND LEASING
Never	1175	1203	1					707	678	1					468	525	1					838	696	1					337	507	1
Ever	9	8	1.31	0.45	3.82			6	4	1.877	0.408	8.637			3	4	0.709	0.086	5.827			6	6	1.111	0.291	4.238			3	2	1.776	0.413	7.633
< 5 years	3	4	0.835	0.144	4.842			1	2	0.393	0	13190000000			2	2	1.63	0.245	10.872			2	4	0.519	0.071	3.794			1	0
5+ years	6	4	1.833	0.382	8.791		0.47	5	2	4.436	0.86	22.883		0.09	1	2	0.247	0.008	7.353		0.5	4	2	2.286	0.101	51.518		0.61	2	2
SOC 1354: MANAGERS, MEMBERSHIP ORGANIZATIONS
Never	1183	1210	1					712	681	1					471	529						844	701						339	509
Ever	1	1	1.19	0	43000000000			1	1	1.092	0	27300000000			0	0						0	1						1	0
< 5 years	1	0						1	0						0	0						0	0						1	0
5+ years	0	1						0	1						0	0						0	1						0	0
SOC 1359: MANAGERS, SERVICE ORGANIZATIONS, NEC
Never	1180	1208	1					711	680	1					469	528	1					841	701	1					339	507	1
Ever	4	3	2.72	0.32	22.92			2	2	1.449	0.101	20.794			2	1	15.071	1.06	214.225	*		3	1	3.616	0.383	34.099			1	2	1.28	0	46010000000
< 5 years	0	2						0	1						0	1						0	0						0	2
5+ years	4	1						2	1						2	0						3	1						1	0
SOC 137: MANAGERS, ADMINISTRATIVE SERVICES
Never	1158	1181	1					700	668	1					458	513	1					824	679	1					334	502	1
Ever	26	30	0.77	0.43	1.38			13	14	0.91	0.39	2.122			13	16	0.649	0.276	1.523			20	23	0.679	0.358	1.287			6	7	1.452	0.314	6.722
< 5 years	10	12	0.826	0.346	1.969			5	6	0.959	0.244	3.772			5	6	0.677	0.213	2.148			9	9	0.835	0.326	2.142			1	3	0.522	0	37594000000
5+ years	16	18	0.732	0.341	1.574		0.4	8	8	0.879	0.319	2.421		0.8	8	10	0.631	0.203	1.958		0.39	11	14	0.582	0.253	1.34		0.19	5	4	2.117	0.372	12.061		0.43
SOC 139: OFFICIALS AND ADMINISTRATORS, OTHER, NEC
Never	1174	1200	1					705	675	1					469	525	1					835	694	1					339	506	1
Ever	10	11	0.66	0.25	1.71			8	7	0.744	0.23	2.404			2	4	0.4	0.022	7.106			9	8	0.701	0.244	2.011			1	3	0.532	0.066	4.257
< 5 years	6	6	0.621	0.186	2.071			5	4	0.696	0.155	3.132			1	2	0.223	0.015	3.303			5	5	0.575	0.159	2.082			1	1
5+ years	4	5	0.716	0.144	3.57		0.57	3	3	0.856	0.153	4.803		0.75	1	2	0.608	0	120650000000		0.91	4	3	0.979	0.162	5.906		0.83	0	2
SOC 14: MANAGEMENT RELATED OCCUPATIONS
Never	1083	1095	1					644	612	1					439	483	1					765	621	1					318	474	1
Ever	101	116	0.94	0.65	1.35			69	70	0.999	0.655	1.523			32	46	0.807	0.444	1.469			79	81	0.945	0.647	1.38			22	35	0.858	0.401	1.837
< 5 years	35	34	1.219	0.713	2.085			24	17	1.44	0.725	2.86			11	17	0.829	0.318	2.16			28	22	1.348	0.759	2.395			7	12	0.812	0.231	2.86
5+ years	66	82	0.833	0.545	1.274		0.44	45	53	0.854	0.544	1.34		0.55	21	29	0.796	0.371	1.709		0.54	51	59	0.809	0.523	1.25		0.38	15	23	0.884	0.366	2.138		0.77
SOC 141: ACCOUNTANTS, AUDITORS, AND OTHER FINANCIAL SPECIALISTS
Never	1132	1169	1					676	657	1					456	512	1					801	669	1					331	500	1
Ever	52	42	1.33	0.84	2.11			37	25	1.454	0.813	2.602			15	17	1.076	0.502	2.305			43	33	1.285	0.787	2.098			9	9	2.05	0.724	5.805
< 5 years	19	12	1.75	0.756	4.05			14	5	2.794	0.844	9.248			5	7	0.643	0.188	2.204			15	10	1.593	0.68	3.731			4	2	3.747	0.106	131.979
5+ years	33	30	1.171	0.7	1.96		0.46	23	20	1.13	0.611	2.09		0.57	10	10	1.456	0.528	4.019		0.52	28	23	1.167	0.672	2.027		0.51	5	7	1.515	0.429	5.345		0.39
SOC 1412: ACCOUNTANTS AND AUDITORS
Never	1149	1180	1					686	664	1					463	516	1					815	678	1					334	502	1
Ever	35	31	1.25	0.75	2.06			27	18	1.541	0.82	2.897			8	13	0.739	0.272	2.013			29	24	1.263	0.718	2.221			6	7	1.334	0.416	4.279
< 5 years	16	6	3.198	1.17	8.747	*		13	2	6.589	0.847	51.247			3	4	0.702	0.129	3.809			13	5	3.335	1.053	10.565	*		3	1
5+ years	19	25	0.819	0.433	1.551		0.76	14	16	0.906	0.426	1.929		0.93	5	9	0.76	0.202	2.86		0.65	19	19	0.828	0.407	1.687		0.81	0	6
SOC 1414: UNDERWRITERS
Never	1181	1208	1					712	680	1					469	528	1					841	700	1					340	508
Ever	3	3	1.06	0.12	9.39			1	2	0.451	0.02	10.094			2	1	4.634	0	206000000000			3	2	1.213	0.107	13.709			0	1
< 5 years	0	2						0	2						0	0						0	2						0	0
5+ years	3	1						1	0						2	1						3	0						0	1
SOC 1415: LOAN OFFICERS
Never	1177	1207	1					707	679	1					470	528	1					838	699	1					339	508	1
Ever	7	4	2.2	0.49	9.9			6	3	2.097	0.381	11.536			1	1	1.907	0.514	7.079			6	3	2.045	0.54	7.746			1	1	7.955	0	1.3609e+16
< 5 years	4	3	2.184	0.32	14.905			4	2	2.534	0.329	19.55			0	1						3	2	1.758	0.322	9.594			1	1
5+ years	3	1	2.212	0.327	14.947		0.34	2	1	1.55	0.154	15.63		0.56	1	0						3	1	2.454	0.394	15.307		0.3	0	0
SOC 1419: OTHER FINANCIAL OFFICERS
Never	1173	1205	1					707	678	1					466	527	1					835	696	1					338	509
Ever	11	6	1.53	0.57	4.07			6	4	1.252	0.354	4.432			5	2	2.135	0.281	16.243			9	6	1.249	0.475	3.28			2	0
< 5 years	5	2	1.676	0.307	9.157			2	0						3	2						5	2	1.691	0.311	9.185			0	0
5+ years	6	4	1.448	0.405	5.177		0.51	4	4						2	0						4	4	1.025	0.28	3.754		0.88	2	0
SOC 142: MANAGEMENT ANALYSTS
Never	1181	1205	1					710	678	1					471	527						842	697	1					339	508	1
Ever	3	6	0.48	0.09	2.71			3	4	0.712	0.109	4.66			0	2						2	5	0.423	0.053	3.356			1	1	0.845	0	21254000000
< 5 years	1	0						1	0						0	0						0	0						1	0
5+ years	2	6						2	4						0	2						2	5						0	1
SOC 143: PERSONNEL, TRAINING, AND LABOR RELATIONS SPECIALISTS
Never	1165	1188	1					699	671	1					466	517	1					832	689	1					333	499	1
Ever	19	23	1.08	0.53	2.2			14	11	1.464	0.571	3.758			5	12	0.568	0.159	2.026			12	13	1.004	0.419	2.407			7	10	1.234	0.312	4.882
< 5 years	9	10	1.108	0.399	3.08			8	5	1.61	0.378	6.858			1	5	0.339	0	15691000000			5	5	1.315	0.347	4.989			4	5	0.903	0.136	5.978
5+ years	10	13	1.046	0.348	3.148		0.91	6	6	1.315	0.418	4.138		0.54	4	7	0.733	0.085	6.3		0.69	7	8	0.844	0.244	2.927		0.83	3	5	2.139	0.364	12.554		0.45
SOC 144: PURCHASING AGENTS AND BUYERS
Never	1168	1194	1					703	670	1					465	524	1					830	688	1					338	506	1
Ever	16	17	0.95	0.44	2.07			10	12	0.862	0.366	2.029			6	5	1.155	0.177	7.524			14	14	0.906	0.401	2.044			2	3	1.02	0.188	5.54
< 5 years	8	7	1.59	0.539	4.696			3	5	0.632	0.157	2.545			5	2	5.701	0.164	198.38			7	5	1.769	0.518	6.042			1	2	0.649	0	12548000000
5+ years	8	10	0.626	0.24	1.636		0.44	7	7	1.035	0.359	2.988		0.97	1	3	0.087	0	4139210000		0.23	7	9	0.558	0.202	1.544		0.34	1	1	3.032	0.498	18.464		0.4
SOC 1442: BUYERS, WHOLESALE AND RETAIL TRADE, EXCEPT FARM PRODUCTS
Never	1177	1206	1					708	679	1					469	527	1					837	697	1					340	509
Ever	7	5	1.237	0.347	4.416			5	3	1.347	0.34	5.333			2	2	1.104	0.065	18.776			7	5	1.226	0.341	4.41			0	0
< 5 years	4	0						2	0						2	0						4	0						0	0
5+ years	3	5						3	3						0	2						3	5						0	0
SOC 1449: PURCHASING AGENTS AND BUYERS, NEC
Never	1174	1200	1					707	674	1					467	526	1					836	694	1					338	506	1
Ever	10	11	0.975	0.354	2.685			6	8	0.894	0.303	2.634			4	3	1.185	0.095	14.716			8	8	0.91	0.303	2.733			2	3	1.02	0.188	5.54
< 5 years	4	7	0.651	0.155	2.73			1	5	0.197	0	5563140000			3	2	2.374	0.058	96.647			3	5	0.589	0.103	3.381			1	2	0.649	0	12548000000
5+ years	6	4	1.448	0.287	7.32		0.73	5	3	2.506	0.417	15.074		0.42	1	1	0.353	0	1.827e+16		0.9	5	3	1.307	0.237	7.205		0.84	1	1	3.032	0.498	18.464		0.41
SOC 145: BUSINESS AND PROMOTION AGENTS
Never	1183	1210	1					712	681	1					471	529						844	701						339	509
Ever	1	1	0.961	0	14000000000			1	1	0.99	0	12600000000			0	0						0	1						1	0
< 5 years	0	0						0	0						0	0						0	0						0	0
5+ years	1	1						1	1						0	0						0	1						1	0
SOC 147: INSPECTORS AND COMPLIANCE OFFICERS
Never	1172	1195	1					705	669	1					467	526	1					834	691	1					338	504	1
Ever	12	16	0.736	0.32	1.691			8	13	0.597	0.23	1.552			4	3	2.027	0.394	10.431			10	11	0.963	0.366	2.533			2	5	0.238	0.022	2.518
< 5 years	4	4	1.059	0.232	4.833			3	3	1.121	0.217	5.787			1	1	1.079	0	428280000000			4	4	1.143	0.254	5.152			0	0
5+ years	8	12	0.63	0.248	1.601		0.35	5	10	0.452	0.148	1.379		0.17	3	2	2.549	0.411	15.813		0.32	6	7	0.868	0.276	2.726		0.83	2	5
SOC 1472: CONSTRUCTION INSPECTORS
Never	1181	1206	1					710	678	1					471	528						841	698	1					340	508
Ever	3	5	0.756	0.211	2.709			3	4	0.903	0.232	3.518			0	1						3	4	0.929	0.234	3.689			0	1
< 5 years	1	3	0.393	0.056	2.751			1	2	0.551	0.057	5.339			0	1						1	3	0.434	0.061	3.104			0	0
5+ years	2	2	1.38	0.288	6.619		0.88	2	2	1.31	0.265	6.484		0.84	0	0						2	1	2.275	0.432	11.984		0.51	0	1
SOC 1473: INSPECTORS AND COMPLIANCE OFFICERS, EXCEPT CONSTRUCTION
Never	1174	1200	1					707	673	1					467	527	1					836	695	1					338	505	1
Ever	10	11	0.837	0.335	2.091			6	9	0.605	0.192	1.909			4	2	3.105	0.631	15.269			8	7	1.157	0.4	3.348			2	4	0.264	0.022	3.137
< 5 years	3	1	3.006	0	12102000000			2	1	2.206	0	104580000000			1	0						3	1	3.082	0	88249000000			0	0
5+ years	7	10	0.628	0.23	1.714		0.42	4	8	0.425	0.12	1.507		0.21	3	2						5	6	0.849	0.25	2.89		0.89	2	4
SOC 149: MANAGEMENT RELATED OCCUPATIONS, NEC
Never	1173	1194	1					706	674	1					467	520	1					835	693	1					338	501	1
Ever	11	17	0.827	0.351	1.947			7	8	1.084	0.377	3.114			4	9	0.504	0.126	2.01			9	9	1.036	0.349	3.077			2	8	0.333	0.041	2.688
< 5 years	4	5	1.042	0.234	4.634			2	3	0.803	0.2	3.224			2	2	2.958	0.014	603.82			4	2	1.558	0.259	9.365			0	3
5+ years	7	12	0.764	0.267	2.187		0.62	5	5	1.228	0.334	4.518		0.78	2	7	0.32	0.035	2.94		0.28	5	7	0.894	0.232	3.447		0.91	2	5
SOC 16: ENGINEERS, SURVEYORS AND ARCHITECTS
Never	1125	1151	1					659	624	1					466	527	1					790	650	1					335	501	1
Ever	59	60	1.065	0.697	1.626			54	58	0.985	0.633	1.531			5	2	9.086	1.006	82.033	*		54	52	1.148	0.739	1.783			5	8	0.706	0.154	3.234
< 5 years	7	11	0.609	0.227	1.637			6	11	0.564	0.196	1.622			1	0						7	7	0.93	0.307	2.818			0	4
5+ years	52	49	1.182	0.738	1.894		0.51	48	47	1.09	0.666	1.782		0.76	4	2						47	45	1.189	0.729	1.937		0.49	5	4
SOC 161: ARCHITECTS
Never	1181	1209	1					710	680	1					471	529						841	700	1					340	509
Ever	3	2	1.365	0.304	6.124			3	2	1.51	0.345	6.616			0	0						3	2	1.455	0.317	6.678			0	0
< 5 years	0	1						0	1						0	0						0	1						0	0
5+ years	3	1						3	1						0	0						3	1						0	0
SOC 162-163: ENGINEERS
Never	1131	1153	1					664	626	1					467	527	1					796	652	1					335	501	1
Ever	53	58	0.97	0.62	1.52			49	56	0.9	0.57	1.43			4	2	7.12	0.81	62.9			48	50	1.032	0.648	1.645			5	8	0.706	0.154	3.234
< 5 years	6	11	0.489	0.171	1.398			5	11	0.436	0.141	1.349			1	0						6	7	0.74	0.232	2.365			0	4
5+ years	47	47	1.097	0.659	1.824		0.77	44	45	1.019	0.603	1.723		0.99	3	2						42	43	1.089	0.643	1.845		0.76	5	4
SOC 1622: AEROSPACE ENGINEERS
Never	1182	1209	1					711	680	1					471	529						842	700	1					340	509
Ever	2	2	2.906	0.457	18.492			2	2	2.974	0.427	20.736			0	0						2	2	3.079	0.475	19.941			0	0
< 5 years	1	0						1	0						0	0						1	0						0	0
5+ years	1	2						1	2						0	0						1	2						0	0
SOC 1623: METALLURGICAL AND MATERIALS ENGINEERS
Never	1181	1209	1					711	680	1					470	529						841	700	1					340	509
Ever	3	2	2.413	0.393	14.813			2	2	1.595	0.242	10.501			1	0						3	2	2.282	0.381	13.671			0	0
< 5 years	0	0						0	0						0	0						0	0						0	0
5+ years	3	2						2	2						1	0						3	2						0	0
SOC 1624: MINING ENGINEERS
Never	1184	1210						713	681						471	529						844	701						340	509
Ever	0	1						0	1						0	0						0	1						0	0
< 5 years	0	0						0	0						0	0						0	0						0	0
5+ years	0	1						0	1						0	0						0	1						0	0
SOC 1625: PETROLEUM ENGINEERS
Never	1183	1211						712	682						471	529						843	702						340	509
Ever	1	0						1	0						0	0						1	0						0	0
< 5 years	0	0						0	0						0	0						0	0						0	0
5+ years	1	0						1	0						0	0						1	0						0	0
SOC 1626: CHEMICAL ENGINEERS
Never	1184	1208						713	679						471	529						844	699						340	509
Ever	0	3						0	3						0	0						0	3						0	0
< 5 years	0	2						0	2						0	0						0	2						0	0
5+ years	0	1						0	1						0	0						0	1						0	0
SOC 1627: NUCLEAR ENGINEERS
Never	1183	1210	1					712	681	1					471	529						843	701	1					340	509
Ever	1	1	2.515	0	39700000000000			1	1	1.95	0	85100000000000			0	0						1	1	2.728	0	49456000000000			0	0
< 5 years	1	1						1	1						0	0						1	1						0	0
5+ years	0	0						0	0						0	0						0	0						0	0
SOC 1628: CIVIL ENGINEERS
Never	1179	1204	1					709	675	1					470	529						840	696	1					339	508	1
Ever	5	7	0.626	0.186	2.109			4	7	0.527	0.156	1.784			1	0						4	6	0.54	0.153	1.899			1	1	1.689	0	779770000000000
< 5 years	2	3	0.52	0.06	4.469			1	3	0.307	0.038	2.478			1	0						2	2	0.607	0.048	7.642			0	1
5+ years	3	4	0.708	0.173	2.904		0.56	3	4	0.709	0.183	2.74		0.51	0	0						2	4	0.495	0.115	2.129		0.31	1	0
SOC 1633: ELECTRICAL AND ELECTRONIC ENGINEERS
Never	1177	1199	1					706	670	1					471	529						838	690	1					339	509
Ever	7	12	0.603	0.182	1.995			7	12	0.603	0.187	1.953			0	0						6	12	0.561	0.158	1.99			1	0
< 5 years	1	3	0.186	0	1609550000			1	3	0.174	0	1350390000			0	0						1	3	0.205	0	1819290000			0	0
5+ years	6	9	0.82	0.219	3.073		0.67	6	9	0.841	0.227	3.111		0.69	0	0						5	9	0.744	0.178	3.108		0.6	1	0
SOC 1634: INDUSTRIAL ENGINEERS
Never	1163	1196	1					694	667	1					469	529						823	687	1					340	509
Ever	21	15	1.325	0.652	2.692			19	15	1.252	0.596	2.632			2	0						21	15	1.396	0.685	2.846			0	0
< 5 years	8	2	5.056	1.001	25.545	*		7	2	4.806	0.967	23.893			1	0						8	2	5.206	1.005	26.952	*		0	0
5+ years	13	13	0.842	0.361	1.961		0.88	12	13	0.8	0.328	1.951		0.78	1	0						13	13	0.893	0.383	2.084		0.99	0	0
SOC 1635: MECHANICAL ENGINEERS
Never	1153	1180	1					683	651	1					470	529						816	675	1					337	505	1
Ever	31	31	1.129	0.621	2.053			30	31	1.092	0.593	2.01			1	0						28	27	1.264	0.671	2.379			3	4	0.558	0.07	4.467
< 5 years	5	7	0.631	0.195	2.044			4	7	0.557	0.152	2.047			1	0						5	5	0.932	0.264	3.289			0	2
5+ years	26	24	1.299	0.671	2.516		0.47	26	24	1.264	0.651	2.455		0.53	0	0						23	22	1.348	0.66	2.754		0.42	3	2
SOC 1636: COMPUTER ENGINEERS
Never	1183	1207	1					712	678	1					471	529						844	699						339	508	1
Ever	1	4	0.319	0	5450000000			1	4	0.335	0	5140000000			0	0						0	3						1	1	1.3	0	327680000000
< 5 years	0	2						0	2						0	0						0	1						0	1
5+ years	1	2						1	2						0	0						0	2						1	0
SOC 1637: MARINE ENGINEERS AND NAVAL ARCHITECTS
Never	1184	1209						713	680						471	529						844	700						340	509
Ever	0	2						0	2						0	0						0	2						0	0
< 5 years	0	2						0	2						0	0						0	2						0	0
5+ years	0	0						0	0						0	0						0	0						0	0
SOC 1639: ENGINEERS, NEC
Never	1177	1206	1					706	679	1					471	527						837	699	1					340	507
Ever	7	5	2.203	0.578	8.4			7	3	2.68	0.593	12.106			0	2						7	3	2.681	0.566	12.696			0	2
< 5 years	4	2	2.533	0.351	18.301			4	2	2.65	0.367	19.141			0	0						4	2	2.571	0.331	19.945			0	0
5+ years	3	3	1.843	0.215	15.823		0.49	3	1	2.731	0	49820000000		0.72	0	2						3	1	2.874	0	57535000000		0.7	0	2
SOC 164: SURVEYORS AND MAPPING SCIENTISTS
Never	1183	1209	1					712	680	1					471	529						843	700	1					340	509
Ever	1	2	0.551	0.07	4.327			1	2	0.552	0.079	3.83			0	0						1	2	0.595	0.074	4.796			0	0
< 5 years	1	1						1	1						0	0						1	1						0	0
5+ years	0	1						0	1						0	0						0	1						0	0
SOC 1643: LAND SURVEYORS
Never	1184	1210						713	681						471	529						844	701						340	509
Ever	0	1						0	1						0	0						0	1						0	0
< 5 years	0	0						0	0						0	0						0	0						0	0
5+ years	0	1						0	1						0	0						0	1						0	0
SOC 1649: SURVEYORS AND MAPPING SCIENTISTS, NEC
Never	1183	1210	1					712	681	1					471	529						843	701	1					340	509
Ever	1	1	0.932	0	20400000000			1	1	0.963	0	16500000000			0	0						1	1	1.023	0	23778000000			0	0
< 5 years	1	1						1	1						0	0						1	1						0	0
5+ years	0	0						0	0						0	0						0	0						0	0
SOC 17: COMPUTER, MATHEMATICAL AND OPERATIONS RESEARCH OCCUPATIONS
Never	1175	1190	1					708	665	1					467	525	1					836	686	1					339	504	1
Ever	9	21	0.433	0.175	1.071			5	17	0.305	0.105	0.888	*		4	4	0.958	0.192	4.784			8	16	0.447	0.17	1.177			1	5	0.325	0	22843000000
< 5 years	3	9	0.325	0.074	1.423			1	6	0.198	0.031	1.247			2	3	0.566	0.069	4.642			3	8	0.353	0.079	1.591			0	1
5+ years	6	12	0.519	0.18	1.491		0.16	4	11	0.358	0.125	1.026		0.048	2	1	4.899	0	599780000000		0.47	5	8	0.527	0.165	1.687		0.21	1	4
SOC 171: COMPUTER SCIENTISTS
Never	1180	1195	1					710	668	1					470	527	1					841	690	1					339	505	1
Ever	4	16	0.238	0.082	0.695	*		3	14	0.199	0.061	0.648	*		1	2	0.676	0.032	14.424			3	12	0.221	0.071	0.688	*		1	4	0.363	0	36825000000
< 5 years	1	7	0.12	0.02	0.709	*		0	6						1	1						1	6	0.133	0.022	0.816	*		0	1
5+ years	3	9	0.328	0.095	1.14		0.054	3	8						0	1						2	6	0.292	0.078	1.094		0.04	1	3
SOC 1712: COMPUTER SYSTEMS ANALYSTS
Never	1181	1201	1					710	673	1					471	528						842	696	1					339	505	1
Ever	3	10	0.364	0.113	1.171			3	9	0.379	0.117	1.226			0	1						2	6	0.352	0.1	1.247			1	4	0.363	0	36825000000
< 5 years	0	3						0	2						0	1						0	1						0	2
5+ years	3	7						3	7						0	0						2	5						1	2
SOC 1719: COMPUTER SCIENTISTS, NEC
Never	1182	1203	1					712	676	1					470	527	1					842	696	1					340	507
Ever	2	8	0.197	0.047	0.826	*		1	6	0.128	0.026	0.64	*		1	2	0.676	0.032	14.424			2	6	0.236	0.054	1.045			0	2
< 5 years	2	7						1	5						1	2						2	5						0	2
5+ years	0	1						0	1						0	0						0	1						0	0
SOC 172: OPERATIONS AND SYSTEMS RESEARCHERS AND ANALYSTS
Never	1181	1209	1					712	681	1					469	528	1					842	701	1					339	508
Ever	3	2	1.962	0.409	9.41			1	1	3.067	0	12500000000			2	1	1.583	0.227	11.023			2	1	1.609	0.254	10.188			1	1	2.308	0	46313000000
< 5 years	1	1	0.828	0	4349320000			0	0						1	1						1	1						0	0
5+ years	2	1	5.791	1.007	33.318	*	0.08	1	1						1	0						1	0						1	1
SOC 1721: OPERATIONS RESEARCHERS AND ANALYSTS
Never	1183	1211						712	682						471	529						843	702						340	509
Ever	1	0						1	0						0	0						1	0						0	0
< 5 years	0	0						0	0						0	0						0	0						0	0
5+ years	1	0						1	0						0	0						1	0						0	0
SOC 1722: SYSTEMS RESEARCHERS AND ANALYSTS, EXCEPT COMPUTER
Never	1182	1210	1					713	681						469	529						842	702						340	509
Ever	2	1	5.848	0.964	35.488			0	1						2	0						2	0						0	0
< 5 years	1	0						0	0						1	0						1	0						0	0
5+ years	1	1						0	1						1	0						1	0						0	0
SOC 173: MATHEMATICAL SCIENTISTS
Never	1181	1207	1					711	679	1					470	528	1					841	699	1					340	508
Ever	3	4	0.944	0.256	3.473			2	3	0.941	0.146	6.046			1	1	0.632	0	1210000000000			3	3	1.013	0.247	4.16			0	1
< 5 years	1	2	0.994	0.022	44.18			1	1	4.97	0.844	29.266			0	1						1	2	1.209	0	103560000000			0	0
5+ years	2	2	0.911	0.136	6.125		0.92	1	2	0.458	0.067	3.146		0.55	1	0						2	2	0.914	0.128	6.508		0.95	0	0
SOC 1733: STATISTICIANS
Never	1181	1207	1					711	679	1					470	528	1					841	699	1					340	508
Ever	3	4	0.944	0.256	3.473			2	3	0.941	0.146	6.046			1	1	0.632	0	1210000000000			3	3	1.013	0.247	4.16			0	1
< 5 years	1	2	0.994	0.022	44.18			1	1	4.97	0.844	29.266			0	1						1	2	1.209	0	103560000000			0	0
5+ years	2	2	0.911	0.136	6.125		0.92	1	2	0.458	0.067	3.146		0.55	1	0						2	2	0.914	0.128	6.508		0.95	0	0
SOC 18: NATURAL SCIENTISTS
Never	1176	1202	1					705	675	1					471	527						836	693	1					340	509
Ever	8	9	1.161	0.36	3.744			8	7	1.179	0.347	4.007			0	2						8	9	1.209	0.382	3.829			0	0
< 5 years	4	3	1.468	0.21	10.28			4	2	1.466	0.186	11.577			0	1						4	3	1.541	0.235	10.109			0	0
5+ years	4	6	0.982	0.258	3.734		0.96	4	5	1.006	0.249	4.067		0.94	0	1						4	6	1.012	0.26	3.934		0.93	0	0
SOC 184: PHYSICAL SCIENTISTS
Never	1176	1203	1					705	676	1					471	527						836	694	1					340	509
Ever	8	8	1.337	0.404	4.423			8	6	1.365	0.39	4.773			0	2						8	8	1.387	0.428	4.49			0	0
< 5 years	5	3	1.789	0.286	11.177			5	2	1.772	0.257	12.232			0	1						5	3	1.939	0.329	11.446			0	0
5+ years	3	5	1.003	0.198	5.089		0.89	3	4	1.051	0.191	5.766		0.85	0	1						3	5	0.98	0.18	5.352		0.89	0	0
SOC 1845: CHEMISTS, EXCEPT BIOCHEMISTS
Never	1179	1207	1					708	678	1					471	529						839	698	1					340	509
Ever	5	4	1.06	0.185	6.08			5	4	1.033	0.162	6.577			0	0						5	4	1.111	0.196	6.301			0	0
< 5 years	3	2	1.168	0.127	10.738			3	2	1.072	0.115	10.026			0	0						3	2	1.288	0.153	10.81			0	0
5+ years	2	2	0.935	0.087	10.078		0.99	2	2	0.981	0.066	14.642		>0.99	0	0						2	2	0.903	0.067	12.244		0.99	0	0
SOC 1846: ATMOSPHERIC AND SPACE SCIENTISTS
Never	1183	1211						712	682						471	529						843	702						340	509
Ever	1	0						1	0						0	0						1	0						0	0
< 5 years	1	0						1	0						0	0						1	0						0	0
5+ years	0	0						0	0						0	0						0	0						0	0
SOC 1847: GEOLOGISTS
Never	1182	1210	1					711	681	1					471	529						842	701	1					340	509
Ever	2	1	3.726	0.388	35.753			2	1	3.25	0.398	26.545			0	0						2	1	3.689	0.408	33.373			0	0
< 5 years	1	0						1	0						0	0						1	0						0	0
5+ years	1	1						1	1						0	0						1	1						0	0
SOC 1849: PHYSICAL SCIENTISTS, NEC
Never	1183	1209	1					712	681	1					471	528						843	700	1					340	509
Ever	1	2	0.917	0.054	15.488			1	1	1.013	0	5130000000			0	1						1	2	0.729	0.026	20.285			0	0
< 5 years	1	1						1	0						0	1						1	1						0	0
5+ years	0	1						0	1						0	0						0	1						0	0
SOC 185: LIFE SCIENTISTS
Never	1183	1210	1					712	681	1					471	529						843	701	1					340	509
Ever	1	1	0.916	0	8350000000			1	1	0.869	0	7060000000			0	0						1	1	1.13	0	12040000000			0	0
< 5 years	0	0						0	0						0	0						0	0						0	0
5+ years	1	1						1	1						0	0						1	1						0	0
SOC 1855: MEDICAL SCIENTISTS
Never	1183	1210	1					712	681	1					471	529						843	701	1					340	509
Ever	1	1	0.916	0	8350000000			1	1	0.869	0	7060000000			0	0						1	1	1.13	0	12040000000			0	0
< 5 years	0	0						0	0						0	0						0	0						0	0
5+ years	1	1						1	1						0	0						1	1						0	0
SOC 19: SOCIAL SCIENTISTS AND URBAN PLANNERS
Never	1179	1199	1					709	676	1					470	523	1					843	695	1					336	504	1
Ever	5	12	0.415	0.142	1.211			4	6	0.441	0.127	1.524			1	6	0.337	0.075	1.51			1	7	0.216	0.045	1.044			4	5	0.665	0.182	2.429
< 5 years	1	7	0.155	0	298436448			1	3	0.352	0	4091580000			0	4						0	3						1	4	0.252	0	14898000000
5+ years	4	5	0.639	0.175	2.34		0.36	3	3	0.484	0.1	2.35		0.32	1	2						1	4						3	1	1.524	0.21	11.065		0.86
SOC 191: SOCIAL SCIENTISTS
Never	1179	1199	1					709	676	1					470	523	1					843	695	1					336	504	1
Ever	5	12	0.415	0.142	1.211			4	6	0.441	0.127	1.524			1	6	0.337	0.075	1.51			1	7	0.216	0.045	1.044			4	5	0.665	0.182	2.429
< 5 years	1	7	0.155	0	298436448			1	3	0.352	0	4091580000			0	4						0	3						1	4	0.252	0	14898000000
5+ years	4	5	0.639	0.175	2.34		0.36	3	3	0.484	0.1	2.35		0.32	1	2						1	4						3	1	1.524	0.21	11.065		0.86
SOC 1912: ECONOMISTS
Never	1184	1209						713	681						471	528						844	701						340	508
Ever	0	2						0	1						0	1						0	1						0	1
< 5 years	0	2						0	1						0	1						0	1						0	1
5+ years	0	0						0	0						0	0						0	0						0	0
SOC 1915: PSYCHOLOGISTS
Never	1179	1201	1					709	677	1					470	524	1					843	696	1					336	505	1
Ever	5	10	0.469	0.155	1.413			4	5	0.486	0.136	1.742			1	5	0.393	0.084	1.83			1	6	0.242	0.048	1.213			4	4	0.783	0.198	3.099
< 5 years	1	5	0.203	0	840181878			1	2	0.487	0	2222920000			0	3						0	2						1	3	0.316	0	6790690000
5+ years	4	5	0.641	0.175	2.347		0.4	3	3	0.486	0.1	2.361		0.34	1	2						1	4						3	1	1.531	0.21	11.147		0.82
SOC 20: SOCIAL, RECREATION AND RELIGIOUS WORKERS
Never	1157	1168	1					693	664	1					464	504	1					829	689	1					328	479	1
Ever	27	43	1.123	0.666	1.895			20	18	1.444	0.706	2.952			7	25	0.714	0.234	2.178			15	13	1.686	0.792	3.587			12	30	0.652	0.281	1.517
< 5 years	12	18	1.538	0.739	3.198			9	7	2.443	1.007	5.926	*		3	11	0.715	0.137	3.721			6	4	2.925	0.826	10.354			6	14	0.845	0.314	2.272
5+ years	15	25	0.938	0.467	1.884		0.95	11	11	1.088	0.432	2.74		0.73	4	14	0.713	0.15	3.386		0.64	9	9	1.335	0.538	3.313		0.43	6	16	0.531	0.137	2.056		0.35
SOC 203: SOCIAL AND RECREATION WORKERS
Never	1161	1174	1					696	669	1					465	505	1					833	692	1					328	482	1
Ever	23	37	1.166	0.649	2.095			17	13	1.787	0.777	4.107			6	24	0.586	0.174	1.972			11	10	1.726	0.697	4.272			12	27	0.793	0.331	1.9
< 5 years	11	16	1.574	0.767	3.23			9	6	2.994	1.154	7.766	*		2	10	0.382	0.105	1.391			5	4	2.361	0.656	8.497			6	12	1.081	0.38	3.073
5+ years	12	21	0.956	0.429	2.129		0.98	8	7	1.215	0.378	3.909		0.57	4	14	0.707	0.149	3.363		0.61	6	6	1.419	0.441	4.563		0.46	6	15	0.633	0.159	2.521		0.52
SOC 2032: SOCIAL WORKERS
Never	1170	1179	1					703	670	1					467	509	1					838	693	1					332	486	1
Ever	14	32	0.78	0.375	1.622			10	12	0.999	0.385	2.591			4	20	0.527	0.117	2.367			6	9	1.058	0.358	3.12			8	23	0.576	0.184	1.799
< 5 years	4	11	0.789	0.217	2.868			4	5	1.353	0.352	5.195			0	6						1	3	0.821	0	34269000000			3	8	0.705	0.176	2.821
5+ years	10	21	0.776	0.323	1.864		0.55	6	7	0.852	0.243	2.983		0.84	4	14						5	6	1.151	0.339	3.909		0.84	5	15	0.528	0.107	2.595		0.41
SOC 2033: RECREATION WORKERS
Never	1175	1206	1					706	681	1					469	525	1					839	701	1					336	505	1
Ever	9	5	4.795	1.657	13.874	*		7	1	19.72	5.082	76.523	*		2	4	0.931	0.229	3.792			5	1	15.124	3.587	63.762	*		4	4	2.363	0.456	12.231
< 5 years	7	5						5	1						2	4						4	1						3	4
5+ years	2	0						2	0						0	0						1	0						1	0
SOC 204: RELIGIOUS WORKERS
Never	1180	1205	1					710	677	1					470	528	1					840	699	1					340	506
Ever	4	6	0.971	0.287	3.284			3	5	0.761	0.141	4.114			1	1	3.642	0	3.46e+16			4	3	1.561	0.372	6.542			0	3
< 5 years	1	2	1.324	0	16584000000			0	1						1	1						1	0						0	2
5+ years	3	4	0.884	0.159	4.899		0.9	3	4						0	0						3	3						0	1
SOC 2042: CLERGY
Never	1181	1205	1					710	677	1					471	528						841	699	1					340	506
Ever	3	6	0.716	0.142	3.611			3	5	0.761	0.141	4.114			0	1						3	3	1.187	0.232	6.084			0	3
< 5 years	0	2						0	1						0	1						0	0						0	2
5+ years	3	4						3	4						0	0						3	3						0	1
SOC 2049: RELIGIOUS WORKERS NEC
Never	1183	1211						713	682						470	529						843	702						340	509
Ever	1	0						0	0						1	0						1	0						0	0
< 5 years	1	0						0	0						1	0						1	0						0	0
5+ years	0	0						0	0						0	0						0	0						0	0
SOC 21: LAWYERS AND JUDGES
Never	1177	1200	1					706	673	1					471	527						838	693	1					339	507	1
Ever	7	11	0.943	0.351	2.536			7	9	1.136	0.444	2.91			0	2						6	9	1.003	0.329	3.055			1	2	0.619	0	22182000000
< 5 years	0	0						0	0						0	0						0	0						0	0
5+ years	7	11						7	9						0	2						6	9						1	2
SOC 211: LAWYERS
Never	1177	1200	1					706	673	1					471	527						838	693	1					339	507	1
Ever	7	11	0.943	0.351	2.536			7	9	1.136	0.444	2.91			0	2						6	9	1.003	0.329	3.055			1	2	0.619	0	22182000000
< 5 years	0	0						0	0						0	0						0	0						0	0
5+ years	7	11						7	9						0	2						6	9						1	2
SOC 212: JUDGES
Never	1183	1210	1					712	681	1					471	529						843	701	1					340	509
Ever	1	1	2.323	0.299	18.06			1	1	2.257	0.298	17.072			0	0						1	1	2.405	0.315	18.333			0	0
< 5 years	1	1						1	1						0	0						1	1						0	0
5+ years	0	0						0	0						0	0						0	0						0	0
SOC 22: TEACHERS, COLLEGE, UNIVERSITY AND OTHER POSTSECONDARY INSTITUTION
Never	1166	1194	1					702	671	1					464	523	1					831	688	1					335	506	1
Ever	18	17	1.251	0.599	2.611			11	11	1.101	0.443	2.739			7	6	1.869	0.515	6.775			13	14	1.054	0.482	2.308			5	3	2.381	0.461	12.305
< 5 years	9	10	1.052	0.35	3.156			4	6	0.694	0.14	3.444			5	4	2.406	0.547	10.577			6	9	0.704	0.216	2.291			3	1	4.257	0.493	36.745
5+ years	9	7	1.481	0.467	4.696		0.49	7	5	1.571	0.41	6.015		0.55	2	2	1.277	0.082	19.954		0.74	7	5	1.524	0.437	5.314		0.56	2	2	1.144	0.119	10.988		0.71
SOC 2213: BIOLOGICAL SCIENCES TEACHERS
Never	1183	1211						713	682						470	529						844	702						339	509
Ever	1	0						0	0						1	0						0	0						1	0
< 5 years	1	0						0	0						1	0						0	0						1	0
5+ years	0	0						0	0						0	0						0	0						0	0
SOC 2214: CHEMISTRY TEACHERS
Never	1183	1211						712	682						471	529						843	702						340	509
Ever	1	0						1	0						0	0						1	0						0	0
< 5 years	1	0						1	0						0	0						1	0						0	0
5+ years	0	0						0	0						0	0						0	0						0	0
SOC 2222: HISTORY TEACHERS
Never	1183	1210	1					712	681	1					471	529						844	701						339	509
Ever	1	1	1.018	0.138	7.499			1	1	1.132	0.164	7.831			0	0						0	1						1	0
< 5 years	1	1						1	1						0	0						0	1						1	0
5+ years	0	0						0	0						0	0						0	0						0	0
SOC 2223: POLITICAL SCIENCE TEACHERS
Never	1183	1211						712	682						471	529						843	702						340	509
Ever	1	0						1	0						0	0						1	0						0	0
< 5 years	0	0						0	0						0	0						0	0						0	0
5+ years	1	0						1	0						0	0						1	0						0	0
SOC 2227: MATHEMATICAL SCIENCES TEACHERS
Never	1183	1209	1					712	682						471	527						843	700	1					340	509
Ever	1	2	1.37	0.049	37.998			1	0						0	2						1	2	1.398	0.049	39.529			0	0
< 5 years	0	2						0	0						0	2						0	2						0	0
5+ years	1	0						1	0						0	0						1	0						0	0
SOC 2228: COMPUTER SCIENCE TEACHERS
Never	1183	1211						712	682						471	529						844	702						339	509
Ever	1	0						1	0						0	0						0	0						1	0
< 5 years	1	0						1	0						0	0						0	0						1	0
5+ years	0	0						0	0						0	0						0	0						0	0
SOC 2232: HEALTH SPECIALTIES TEACHERS, NEC
Never	1183	1210	1					713	682						470	528	1					843	701	1					340	509
Ever	1	1	1.108	0.725	1.692			0	0						1	1	1.08	0.632	1.845			1	1	1.148	0.721	1.826			0	0
< 5 years	1	1						0	0						1	1						1	1						0	0
5+ years	0	0						0	0						0	0						0	0						0	0
SOC 2233: BUSINESS, COMMERCE AND MARKETING TEACHERS
Never	1184	1209						713	681						471	528						844	701						340	508
Ever	0	2						0	1						0	1						0	1						0	1
< 5 years	0	0						0	0						0	0						0	0						0	0
5+ years	0	2						0	1						0	1						0	1						0	1
SOC 2234: AGRICULTURE TEACHERS
Never	1183	1211						713	682						470	529						843	702						340	509
Ever	1	0						0	0						1	0						1	0						0	0
< 5 years	1	0						0	0						1	0						1	0						0	0
5+ years	0	0						0	0						0	0						0	0						0	0
SOC 2235: ART, DRAMA, AND MUSIC TEACHERS
Never	1184	1210						713	681						471	529						844	701						340	509
Ever	0	1						0	1						0	0						0	1						0	0
< 5 years	0	1						0	1						0	0						0	1						0	0
5+ years	0	0						0	0						0	0						0	0						0	0
SOC 2238: ENGLISH TEACHERS
Never	1183	1210	1					713	681						470	529						843	701	1					340	509
Ever	1	1	1.008	0	12400000000			0	1						1	0						1	1	1.095	0	12663000000			0	0
< 5 years	0	0						0	0						0	0						0	0						0	0
5+ years	1	1						0	1						1	0						1	1						0	0
SOC 2242: FOREIGN LANGUAGE TEACHERS
Never	1184	1210						713	682						471	528						844	701						340	509
Ever	0	1						0	0						0	1						0	1						0	0
< 5 years	0	1						0	0						0	1						0	1						0	0
5+ years	0	0						0	0						0	0						0	0						0	0
SOC 2243: LAW TEACHERS
Never	1184	1210						713	681						471	529						844	702						340	508
Ever	0	1						0	1						0	0						0	0						0	1
< 5 years	0	1						0	1						0	0						0	0						0	1
5+ years	0	0						0	0						0	0						0	0						0	0
SOC 2246: TRADE AND INDUSTRIAL TEACHERS
Never	1182	1210	1					712	681	1					470	529						842	702						340	508
Ever	2	1	2.901	0	4760000000			1	1	1.27	0	7850000000			1	0						2	0						0	1
< 5 years	0	0						0	0						0	0						0	0						0	0
5+ years	2	1						1	1						1	0						2	0						0	1
SOC 2249: TEACHERS, POSTSECONDARY, NEC
Never	1184	1209						713	681						471	528						844	702						340	507
Ever	0	2						0	1						0	1						0	2						0	0
< 5 years	0	2						0	1						0	1						0	2						0	0
5+ years	0	0						0	0						0	0						0	0						0	0
SOC 23: TEACHERS, EXCEPT POSTSECONDARY INSTITUTION
Never	1108	1106	1					688	645	1					420	461	1					784	633	1					324	473	1
Ever	76	105	0.827	0.578	1.184			25	37	0.653	0.369	1.156			51	68	1.008	0.598	1.702			60	69	0.83	0.555	1.242			16	36	0.748	0.408	1.372
< 5 years	28	41	0.755	0.453	1.259			10	12	0.659	0.246	1.763			18	29	0.921	0.519	1.635			22	29	0.744	0.423	1.308			6	12	0.859	0.255	2.892
5+ years	48	64	0.882	0.563	1.383		0.53	15	25	0.649	0.32	1.317		0.19	33	39	1.081	0.55	2.127		0.83	38	40	0.899	0.54	1.497		0.63	10	24	0.693	0.306	1.569		0.36
SOC 231: PREKINDERGARTEN AND KINDERGARTEN TEACHERS
Never	1176	1202	1					712	682						464	520	1					836	697	1					340	505
Ever	8	9	1.515	0.577	3.976			1	0						7	9	1.427	0.512	3.979			8	5	1.941	0.648	5.812			0	4
< 5 years	5	5	2.166	0.462	10.163			1	0						4	5	2.021	0.38	10.741			5	2	4.063	0.134	123.324			0	3
5+ years	3	4	1.075	0.25	4.614		0.76	0	0						3	4	1.05	0.247	4.461		0.81	3	3	1.133	0.245	5.245		0.66	0	1
SOC 232: ELEMENTARY SCHOOL TEACHERS
Never	1168	1194	1					710	677	1					458	517	1					831	691	1					337	503	1
Ever	16	17	1.155	0.6	2.223			3	5	0.653	0.103	4.138			13	12	1.508	0.603	3.774			13	11	1.242	0.554	2.783			3	6	0.629	0.125	3.157
< 5 years	6	6	0.952	0.28	3.234			2	2	0.854	0.054	13.401			4	4	1.189	0.262	5.385			4	5	0.795	0.201	3.147			2	1	2.358	0	16680000000
5+ years	10	11	1.305	0.595	2.863		0.52	1	3	0.422	0.024	7.317		0.54	9	8	1.695	0.577	4.986		0.34	9	6	1.67	0.584	4.779		0.37	1	5	0.304	0	12582000000		0.58
SOC 233: SECONDARY SCHOOL TEACHERS
Never	1170	1195	1					706	673	1					464	522	1					831	690	1					339	505	1
Ever	14	16	0.878	0.357	2.157			7	9	0.775	0.258	2.329			7	7	1.045	0.237	4.614			13	12	0.993	0.37	2.667			1	4	0.298	0.048	1.845
< 5 years	8	6	1.141	0.318	4.095			4	5	0.654	0.141	3.033			4	1	13.348	1.588	112.178	*		7	5	1.25	0.297	5.259			1	1
5+ years	6	10	0.673	0.195	2.32		0.57	3	4	1.012	0.175	5.845		0.9	3	6	0.412	0.066	2.568		0.43	6	7	0.8	0.211	3.032		0.79	0	3
SOC 235: TEACHERS, SPECIAL EDUCATION
Never	1179	1205	1					713	681						466	524	1					840	700	1					339	505	1
Ever	5	6	1.911	0.457	7.981			0	1						5	5	2.892	0.518	16.153			4	2	2.545	0.28	23.102			1	4	0.812	0.195	3.369
< 5 years	3	1	10.626	1.927	58.606	*		0	0						3	1	10.522	1.849	59.86	*		3	0						0	1
5+ years	2	5	0.874	0.154	4.955		0.9	0	1						2	4	1.434	0.142	14.477		0.62	1	2						1	3
SOC 236: INSTRUCTIONAL COORDINATORS
Never	1183	1210	1					713	682						470	528	1					843	701	1					340	509
Ever	1	1	0.795	0.105	6.041			0	0						1	1	0.709	0.092	5.444			1	1	0.764	0.096	6.068			0	0
< 5 years	0	1						0	0						0	1						0	1						0	0
5+ years	1	0						0	0						1	0						1	0						0	0
SOC 239: ADULT EDUCATION AND OTHER TEACHERS, NEC
Never	1156	1177	1					702	670	1					454	507	1					824	678	1					332	499	1
Ever	28	34	1.076	0.535	2.165			11	12	0.935	0.316	2.769			17	22	1.189	0.483	2.928			20	24	0.947	0.416	2.158			8	10	1.66	0.581	4.742
< 5 years	13	24	0.734	0.279	1.926			3	7	0.472	0.082	2.724			10	17	0.979	0.402	2.386			10	18	0.679	0.25	1.844			3	6	1.331	0.177	9.989
5+ years	15	10	2.016	0.701	5.799		0.28	8	5	2.019	0.586	6.958		0.42	7	5	1.833	0.224	14.974		0.59	10	6	1.807	0.436	7.489		0.56	5	4	2.022	0.425	9.615		0.34
SOC 24: VOCATIONAL AND EDUCATIONAL COUNSELORS
Never	1173	1199	1					706	676	1					467	523	1					838	696	1					335	503	1
Ever	11	12	1.221	0.553	2.693			7	6	1.4	0.467	4.194			4	6	0.845	0.245	2.918			6	6	1.082	0.382	3.065			5	6	1.519	0.371	6.229
< 5 years	6	5	1.41	0.471	4.217			4	3	1.8	0.423	7.663			2	2	0.748	0.163	3.427			2	3	0.7	0.104	4.701			4	2	4.183	0.403	43.429
5+ years	5	7	1.076	0.331	3.505		0.83	3	3	1.137	0.234	5.52		0.78	2	4	0.95	0.118	7.662		0.92	4	3	1.438	0.336	6.166		0.67	1	4	0.424	0.052	3.457		0.66
SOC 25: LIBRARIANS, ARCHIVISTS, AND CURATORS
Never	1182	1203	1					713	680						469	523	1					842	695	1					340	508
Ever	2	8	0.243	0.061	0.975	*		0	2						2	6	0.285	0.067	1.211			2	7	0.244	0.059	1.01			0	1
< 5 years	1	3	0.217	0.037	1.273			0	1						1	2	0.263	0.04	1.737			1	2	0.213	0.037	1.211			0	1
5+ years	1	5	0.259	0.047	1.422		0.1	0	1						1	4	0.296	0.051	1.726		0.15	1	5	0.264	0.045	1.538		0.11	0	0
SOC 251: LIBRARIANS
Never	1183	1205	1					713	682						470	523	1					843	697	1					340	508
Ever	1	6	0.19	0.037	0.992	*		0	0						1	6	0.185	0.034	1.005	*		1	5	0.192	0.035	1.067			0	1
< 5 years	0	2						0	0						0	2						0	1						0	1
5+ years	1	4						0	0						1	4						1	4						0	0
SOC 252: ARCHIVISTS AND CURATORS
Never	1183	1209	1					713	680						470	529						843	700	1					340	509
Ever	1	2	0.509	0.084	3.082			0	2						1	0						1	2	0.495	0.091	2.69			0	0
< 5 years	1	1						0	1						1	0						1	1						0	0
5+ years	0	1						0	1						0	0						0	1						0	0
SOC 26: PHYSICIANS AND DENTISTS
Never	1179	1198	1					708	671	1					471	527						839	690	1					340	508
Ever	5	13	0.416	0.211	0.821	*		5	11	0.503	0.237	1.067			0	2						5	12	0.45	0.226	0.895	*		0	1
< 5 years	1	2	0.494	0.036	6.807			1	1	1.445	0.277	7.53			0	1						1	1	0.719	0	40382000000			0	1
5+ years	4	11	0.403	0.141	1.149		0.07	4	10	0.44	0.146	1.324		0.13	0	1						4	11	0.416	0.146	1.183		0.08	0	0
SOC 261: PHYSICIANS
Never	1179	1200	1					708	672	1					471	528						839	692	1					340	508
Ever	5	11	0.496	0.23	1.067			5	10	0.559	0.256	1.221			0	1						5	10	0.54	0.246	1.185			0	1
< 5 years	1	2	0.495	0.036	6.829			1	1	1.453	0.279	7.554			0	1						1	1	0.719	0	40382000000			0	1
5+ years	4	9	0.496	0.159	1.548		0.19	4	9	0.493	0.16	1.517		0.2	0	0						4	9	0.416	0.146	1.183		0.22	0	0
SOC 262: DENTISTS
Never	1184	1209						713	681						471	528						844	700						340	509
Ever	0	2						0	1						0	1						0	2						0	0
< 5 years	0	0						0	0						0	0						0	0						0	0
5+ years	0	2						0	1						0	1						0	2						0	0
SOC 27: VETERINARIANS
Never	1184	1209						713	680						471	529						844	700						340	509
Ever	0	2						0	2						0	0						0	2						0	0
< 5 years	0	2						0	2						0	0						0	2						0	0
5+ years	0	0						0	0						0	0						0	0						0	0
SOC 28: HEALTH DIAGNOSING AND TREATING PRACTITIONERS
Never	1183	1209	1					712	680	1					471	529						843	700	1					340	509
Ever	1	2	0.64	0	1350000000			1	2	0.6	0	7530000000			0	0						1	2	0.663	0	1451090000			0	0
< 5 years	0	0						0	0						0	0						0	0						0	0
5+ years	1	2						1	2						0	0						1	2						0	0
SOC 281: OPTOMETRISTS
Never	1184	1210						713	681						471	529						844	701						340	509
Ever	0	1						0	1						0	0						0	1						0	0
< 5 years	0	0						0	0						0	0						0	0						0	0
5+ years	0	1						0	1						0	0						0	1						0	0
SOC 289: HEALTH DIAGNOSING AND TREATING PRACTITIONERS, NEC
Never	1183	1210	1					712	681	1					471	529						843	701	1					340	509
Ever	1	1	1.138	0	22400000000000			1	1	1.043	0	62400000000000			0	0						1	1	1.208	0	96234000000000			0	0
< 5 years	0	0						0	0						0	0						0	0						0	0
5+ years	1	1						1	1						0	0						1	1						0	0
SOC 29: REGISTERED NURSES
Never	1158	1181	1					710	679	1					448	502	1					828	686	1					330	495	1
Ever	26	30	1.131	0.623	2.056			3	3	1.208	0.133	10.968			23	27	1.311	0.691	2.49			16	16	0.89	0.416	1.904			10	14	2.071	0.69	6.216
< 5 years	4	4	2.935	0.371	23.245			0	1						4	3	5.75	0.441	74.976			3	0						1	4	0.548	0	49907000000
5+ years	22	26	1.021	0.543	1.92		0.9	3	2						19	24	1.119	0.572	2.192		0.68	13	16						9	10	2.647	0.821	8.53		0.11
SOC 30: PHARMACISTS, DIETITIANS, THERAPISTS, AND PHYSICIANS ASSISTANTS
Never	1171	1199	1					706	678	1					465	521	1					835	695	1					336	504	1
Ever	13	12	1.374	0.582	3.241			7	4	1.856	0.514	6.701			6	8	1.051	0.35	3.153			9	7	1.471	0.539	4.01			4	5	0.952	0.203	4.465
< 5 years	5	4	1.262	0.343	4.645			1	0						4	4	1.041	0.241	4.497			3	3	0.923	0.192	4.435			2	1	4.074	0	26331000000
5+ years	8	8	1.439	0.456	4.545		0.51	6	4						2	4	1.067	0.151	7.535		0.94	6	4	1.873	0.473	7.415		0.38	2	4	0.434	0.076	2.473		0.44
SOC 301: PHARMACISTS
Never	1181	1207	1					710	680	1					471	527						841	699	1					340	508
Ever	3	4	0.943	0.276	3.221			3	2	1.762	0.239	12.981			0	2						3	3	1.088	0.263	4.506			0	1
< 5 years	0	1						0	0						0	1						0	1						0	0
5+ years	3	3						3	2						0	1						3	2						0	1
SOC 302: DIETITIANS
Never	1180	1208	1					712	682						468	526	1					844	702						336	506	1
Ever	4	3	2.368	0.317	17.706			1	0						3	3	2.128	0.245	18.453			3	0						1	3	0.2	0.057	0.707	*
< 5 years	2	1	3.438	0	4619020000			0	0						2	1	3.17	0	169890000000			1	0						0	1
5+ years	2	2	1.812	0.047	69.977		0.66	1	0						1	2	1.561	0	632710000000		0.82	1	0						1	2
SOC 303: THERAPISTS
Never	1178	1206	1					710	680	1					468	526	1					841	698	1					337	508	1
Ever	6	5	1.463	0.502	4.268			3	2	1.86	0.134	25.802			3	3	1.235	0.35	4.362			3	4	1.068	0.276	4.132			3	1	4.201	0	246000000000
< 5 years	3	3	1.045	0.241	4.53			1	1	0.822	0	73889000000000			2	2	1.193	0.182	7.8			1	3	0.476	0.081	2.787			2	0
5+ years	3	2	2.21	0.413	11.838		0.35	2	1	4.229	0	48518000000		0.54	1	1	1.312	0.322	5.352		0.67	2	1	2.323	0.354	15.241		0.49	1	1
SOC 3031: RESPIRATORY THERAPISTS
Never	1183	1211						712	682						471	529						843	702						340	509
Ever	1	0						1	0						0	0						1	0						0	0
< 5 years	0	0						0	0						0	0						0	0						0	0
5+ years	1	0						1	0						0	0						1	0						0	0
SOC 3032: OCCUPATIONAL THERAPISTS
Never	1183	1211						713	682						470	529						844	702						339	509
Ever	1	0						0	0						1	0						0	0						1	0
< 5 years	1	0						0	0						1	0						0	0						1	0
5+ years	0	0						0	0						0	0						0	0						0	0
SOC 3033: PHYSICAL THERAPISTS
Never	1182	1210	1					712	681	1					470	529						843	701	1					339	509
Ever	2	1	2.464	0	25300000000			1	1	1.049	0	33200000000			1	0						1	1	1.295	0	6274110000			1	0
< 5 years	1	1						0	1						1	0						1	1						0	0
5+ years	1	0						1	0						0	0						0	0						1	0
SOC 3034: SPEECH PATHOLOGISTS AND AUDIOLOGISTS
Never	1184	1209						713	682						471	527						844	700						340	509
Ever	0	2						0	0						0	2						0	2						0	0
< 5 years	0	1						0	0						0	1						0	1						0	0
5+ years	0	1						0	0						0	1						0	1						0	0
SOC 3039: THERAPISTS, NEC
Never	1182	1210	1					712	682						470	528	1					843	701	1					339	509
Ever	2	1	1.806	0	9190000000			1	0						1	1	1.324	0	154000000000			1	1	1.289	0	21964000000			1	0
< 5 years	1	1						1	0						0	1						0	1						1	0
5+ years	1	0						0	0						1	0						1	0						0	0
SOC 304: PHYSICIANS ASSISTANTS
Never	1184	1210						713	681						471	529						844	701						340	509
Ever	0	1						0	1						0	0						0	1						0	0
< 5 years	0	1						0	1						0	0						0	1						0	0
5+ years	0	0						0	0						0	0						0	0						0	0
SOC 32: WRITERS, ARTISTS, PERFORMERS, AND RELATED WORKERS
Never	1146	1172	1					688	658	1					458	514	1					816	676	1					330	496	1
Ever	38	39	1.018	0.644	1.608			25	24	0.957	0.529	1.733			13	15	1.166	0.539	2.521			28	26	1.049	0.62	1.774			10	13	0.917	0.428	1.967
< 5 years	16	10	1.577	0.615	4.045			10	7	1.28	0.425	3.855			6	3	3.166	0.447	22.429			12	6	1.886	0.659	5.398			4	4	1.231	0.254	5.969
5+ years	22	29	0.83	0.488	1.412		0.59	15	17	0.821	0.417	1.618		0.62	7	12	0.827	0.342	1.999		0.8	16	20	0.804	0.423	1.528		0.61	6	9	0.788	0.328	1.894		0.62
SOC 321: AUTHORS
Never	1184	1210						713	681						471	529						844	701						340	509
Ever	0	1						0	1						0	0						0	1						0	0
< 5 years	0	1						0	1						0	0						0	1						0	0
5+ years	0	0						0	0						0	0						0	0						0	0
SOC 322: DESIGNERS
Never	1167	1192	1					704	675	1					463	517	1					831	688	1					336	504	1
Ever	17	19	0.924	0.493	1.732			9	7	1.065	0.356	3.187			8	12	0.851	0.373	1.942			13	14	0.854	0.411	1.777			4	5	1.256	0.392	4.026
< 5 years	6	6	0.857	0.263	2.79			3	3	0.703	0.101	4.893			3	3	1.158	0.249	5.373			4	4	0.804	0.188	3.449			2	2	1.413	0.203	9.862
5+ years	11	13	0.954	0.43	2.114		0.88	6	4	1.331	0.323	5.487		0.73	5	9	0.767	0.284	2.072		0.62	9	10	0.873	0.35	2.176		0.74	2	3	1.159	0.256	5.246		0.8
SOC 323: MUSICIANS AND COMPOSERS
Never	1175	1203	1					705	675	1					470	528	1					840	698	1					335	505	1
Ever	9	8	1.084	0.396	2.966			8	7	0.916	0.327	2.565			1	1	4.551	0	271000000000			4	4	0.895	0.205	3.914			5	4	1.196	0.231	6.195
< 5 years	4	0						4	0						0	0						3	0						1	0
5+ years	5	8						4	7						1	1						1	4						4	4
SOC 324: ACTORS AND DIRECTORS
Never	1180	1208	1					709	679	1					471	529						841	700	1					339	508	1
Ever	4	3	1.149	0.165	7.989			4	3	1.183	0.16	8.721			0	0						3	2	1.301	0.108	15.694			1	1	0.753	0	80535000000000
< 5 years	1	2	0.358	0	1100810000			1	2	0.326	0	1000550000			0	0						0	1						1	1
5+ years	3	1	2.383	0	45790000000		0.75	3	1	2.6	0	53985000000		0.72	0	0						3	1						0	0
SOC 325: PAINTERS, SCULPTORS, CRAFT-ARTISTS, AND ARTIST-PRINTMAKERS
Never	1182	1210	1					712	681	1					470	529						842	702						340	508
Ever	2	1	1.822	0	2710000000			1	1	1.622	0	8510000000			1	0						2	0						0	1
< 5 years	2	0						1	0						1	0						2	0						0	0
5+ years	0	1						0	1						0	0						0	0						0	1
SOC 326: PHOTOGRAPHERS
Never	1176	1207	1					707	680	1					469	527	1					838	700	1					338	507	1
Ever	8	4	2.353	0.718	7.708			6	2	2.896	0.54	15.549			2	2	0.984	0.111	8.712			6	2	2.956	0.536	16.292			2	2	1.309	0.134	12.825
< 5 years	4	1	6.06	0	30013000000			3	0						1	1	1.056	0	2.7285e+15			3	0						1	1	1.101	0	394350000000000
5+ years	4	3	1.478	0.352	6.198		0.46	3	2						1	1	0.899	0.135	5.979		0.93	3	2						1	1	1.598	0.315	8.098		0.58
SOC 327: DANCERS
Never	1183	1211						712	682						471	529						843	702						340	509
Ever	1	0						1	0						0	0						1	0						0	0
< 5 years	1	0						1	0						0	0						1	0						0	0
5+ years	0	0						0	0						0	0						0	0						0	0
SOC 328: PERFORMERS, NEC
Never	1184	1210						713	681						471	529						844	701						340	509
Ever	0	1						0	1						0	0						0	1						0	0
< 5 years	0	1						0	1						0	0						0	1						0	0
5+ years	0	0						0	0						0	0						0	0						0	0
SOC 329: WRITERS, ARTISTS, AND RELATED WORKERS, NEC
Never	1181	1207	1					711	679	1					470	528	1					841	699	1					340	508
Ever	3	4	1.363	0.313	5.935			2	3	0.919	0.115	7.347			1	1	2.572	0	2600000000000			3	3	2.272	0.359	14.381			0	1
< 5 years	2	1	3.378	0	16682000000			1	0						1	1						2	1	3.53	0	131330000000			0	0
5+ years	1	3	0.513	0	976016987		0.81	1	3						0	0						1	2	1.106	0	11690000000		0.75	0	1
SOC 33: EDITORS, REPORTERS, PUBLIC RELATIONS SPECIALISTS, AND ANNOUNCERS
Never	1177	1204	1					708	677	1					469	527	1					838	697	1					339	507	1
Ever	7	7	0.926	0.275	3.116			5	5	0.899	0.254	3.182			2	2	0.895	0.009	92.042			6	5	0.934	0.251	3.475			1	2	1.07	0.167	6.864
< 5 years	2	2	0.517	0.019	14.006			1	1	1.386	0.256	7.502			1	1	0.227	0	406730000000			2	1	0.61	0.017	21.742			0	1
5+ years	5	5	1.055	0.283	3.942		0.97	4	4	0.856	0.217	3.38		0.83	1	1	4.461	0	6766900000000		0.89	4	4	1.025	0.257	4.082		0.99	1	1
SOC 331: EDITORS AND REPORTERS
Never	1184	1205						713	678						471	527						844	697						340	508
Ever	0	6						0	4						0	2						0	5						0	1
< 5 years	0	1						0	0						0	1						0	1						0	0
5+ years	0	5						0	4						0	1						0	4						0	1
SOC 3312: EDITORS
Never	1184	1206						713	679						471	527						844	698						340	508
Ever	0	5						0	3						0	2						0	4						0	1
< 5 years	0	1						0	0						0	1						0	1						0	0
5+ years	0	4						0	3						0	1						0	3						0	1
SOC 3313: REPORTERS
Never	1184	1209						713	680						471	529						844	700						340	509
Ever	0	2						0	2						0	0						0	2						0	0
< 5 years	0	0						0	0						0	0						0	0						0	0
5+ years	0	2						0	2						0	0						0	2						0	0
SOC 332: PUBLIC RELATIONS SPECIALISTS AND PUBLICITY WRITERS
Never	1180	1210	1					711	681	1					469	529						840	702						340	508
Ever	4	1	13.787	2.576	73.791	*		2	1	6.765	1.118	40.927	*		2	0						4	0						0	1
< 5 years	1	1						0	1						1	0						1	0						0	1
5+ years	3	0						2	0						1	0						3	0						0	0
SOC 333: RADIO, TV, AND OTHER ANNOUNCERS
Never	1181	1211						710	682						471	529						842	702						339	509
Ever	3	0						3	0						0	0						2	0						1	0
< 5 years	1	0						1	0						0	0						1	0						0	0
5+ years	2	0						2	0						0	0						1	0						1	0
SOC 34: ATHLETES AND RELATED WORKERS
Never	1177	1205	1					707	678	1					470	527	1					840	699	1					337	506	1
Ever	7	6	2.228	0.557	8.915			6	4	1.978	0.42	9.317			1	2	1.801	0.112	28.981			4	3	2.647	0.203	34.433			3	3	1.568	0.322	7.637
< 5 years	5	5	1.695	0.308	9.337			4	4						1	1						2	2	1.468	0.024	89.808			3	3
5+ years	2	1	7.452	1.593	34.869	*	0.09	2	0						0	1						2	1	8.862	1.775	44.253	*	0.05	0	0
SOC 36: HEALTH TECHNOLOGISTS AND TECHNICIANS
Never	1135	1175	1					692	667	1					443	508	1					809	683	1					326	492	1
Ever	49	36	1.653	1.059	2.58	*		21	15	1.46	0.625	3.411			28	21	2.23	1.17	4.249	*		35	19	1.693	0.978	2.932			14	17	1.584	0.635	3.95
< 5 years	19	14	1.71	0.776	3.768			13	9	1.476	0.552	3.946			6	5	3.376	0.685	16.638			13	9	1.644	0.639	4.23			6	5	2.002	0.419	9.564
5+ years	30	22	1.616	0.967	2.702		0.04	8	6	1.435	0.487	4.232		0.45	22	16	2.016	1.031	3.942	*	0.03	22	10	1.729	0.907	3.296		0.07	8	12	1.385	0.473	4.051		0.48
SOC 362: CLINICAL LABORATORY TECHNOLOGISTS AND TECHNICIANS
Never	1177	1207	1					710	680	1					467	527	1					838	700	1					339	507	1
Ever	7	4	3.044	0.57	16.249			3	2	4.84	0.325	72.15			4	2	2.937	0.286	30.203			6	2	4.097	0.427	39.333			1	2	0.58	0.03	11.085
< 5 years	4	2	7.929	0.611	102.941			3	2						1	0						3	0						1	2
5+ years	3	2	1.595	0.156	16.363		0.56	0	0						3	2						3	2						0	0
SOC 363: DENTAL HYGIENISTS
Never	1184	1208						713	681						471	527						844	700						340	508
Ever	0	3						0	1						0	2						0	2						0	1
< 5 years	0	1						0	1						0	0						0	1						0	0
5+ years	0	2						0	0						0	2						0	1						0	1
SOC 364: HEALTH RECORD TECHNOLOGISTS AND TECHNICIANS
Never	1183	1208	1					713	680						470	528	1					843	701	1					340	507
Ever	1	3	0.644	0	2090000000			0	2						1	1	6.021	0	2.56e+16			1	1	1.212	0	10281000000			0	2
< 5 years	0	1						0	0						0	1						0	0						0	1
5+ years	1	2						0	2						1	0						1	1						0	1
SOC 365: RADIOLOGIC TECHNOLOGISTS AND TECHNICIANS
Never	1177	1206	1					710	678	1					467	528	1					839	699	1					338	507	1
Ever	7	5	1.255	0.36	4.373			3	4	0.71	0.168	2.996			4	1	8.141	0	352000000000			5	3	1.069	0.293	3.9			2	2	2.083	0.072	60.222
< 5 years	1	3	0.283	0.049	1.645			0	2						1	1						1	1	0.689	0	1049210000			0	2
5+ years	6	2	2.436	0.3	19.755		0.43	3	2						3	0						4	2	1.231	0.211	7.191		0.84	2	0
SOC 366: LICENSED PRACTICAL NURSES
Never	1177	1203	1					713	682						464	521	1					842	702						335	501	1
Ever	7	8	1.67	0.542	5.145			0	0						7	8	2.117	0.631	7.105			2	0						5	8	1.15	0.293	4.51
< 5 years	2	0						0	0						2	0						1	0						1	0
5+ years	5	8						0	0						5	8						1	0						4	8
SOC 369: HEALTH TECHNOLOGISTS AND TECHNICIANS, NEC
Never	1155	1194	1					697	675	1					458	519	1					822	690	1					333	504	1
Ever	29	17	1.661	0.873	3.16			16	7	2.115	0.798	5.602			13	10	1.471	0.494	4.382			22	12	1.452	0.739	2.849			7	5	2.994	0.696	12.885
< 5 years	14	10	1.472	0.605	3.584			11	5	1.903	0.622	5.827			3	5	1.062	0.158	7.157			9	8	1.074	0.409	2.82			5	2	5.828	0.619	54.894
5+ years	15	7	1.911	0.725	5.036		0.14	5	2	2.729	0.523	14.227		0.17	10	5	1.721	0.482	6.138		0.41	13	4	2.011	0.673	6.008		0.19	2	3	1.132	0.096	13.384		0.64
SOC 37: ENGINEERING AND RELATED TECHNOLOGISTS AND TECHNICIANS
Never	1147	1164	1					678	641	1					469	523	1					814	662	1					333	502	1
Ever	37	47	0.656	0.386	1.116			35	41	0.676	0.4	1.141			2	6	0.489	0.067	3.588			30	40	0.606	0.351	1.044			7	7	1.429	0.387	5.273
< 5 years	12	24	0.415	0.179	0.964	*		11	19	0.416	0.174	0.991	*		1	5	0.489	0.054	4.441			10	20	0.404	0.164	0.992	*		2	4	0.781	0.14	4.371
5+ years	25	23	0.875	0.461	1.661		0.5	24	22	0.9	0.476	1.7		0.57	1	1	0.49	0	4.5841e+15		0.83	20	20	0.782	0.405	1.51		0.33	5	3	2.103	0.314	14.079		0.46
SOC 371: ENGINEERING TECHNOLOGISTS AND TECHNICIANS
Never	1167	1190	1					698	664	1					469	526	1					830	684	1					337	506	1
Ever	17	21	0.699	0.328	1.491			15	18	0.68	0.315	1.468			2	3	1.439	0.073	28.35			14	18	0.639	0.294	1.387			3	3	1.815	0.308	10.688
< 5 years	5	12	0.3	0.081	1.103			4	9	0.26	0.065	1.044			1	3						4	9	0.288	0.074	1.123			1	3
5+ years	12	9	1.184	0.456	3.069		0.96	11	9	1.143	0.441	2.965		0.99	1	0						10	9	0.992	0.372	2.646		0.79	2	0
SOC 3711: ELECTRICAL/ELECTRONIC ENGINEERING TECHNOLOGISTS AND TECHNICIANS
Never	1175	1197	1					706	669	1					469	528	1					836	691	1					339	506	1
Ever	9	14	0.554	0.203	1.51			7	13	0.49	0.171	1.407			2	1	6.655	0	333000000000			8	11	0.572	0.198	1.658			1	3	0.529	0	21737000000
< 5 years	2	9	0.164	0.019	1.442			1	8	0.101	0	1630030000			1	1						2	6	0.208	0.021	2.047			0	3
5+ years	7	5	1.308	0.332	5.158		0.98	6	5	1.238	0.31	4.947		0.89	1	0						6	5	1.128	0.277	4.598		0.88	1	0
SOC 3713: MECHANICAL ENGINEERING TECHNOLOGISTS AND TECHNICIANS
Never	1180	1209	1					709	680	1					471	529						840	700	1					340	509
Ever	4	2	1.305	0.337	5.055			4	2	1.27	0.344	4.691			0	0						4	2	1.301	0.318	5.316			0	0
< 5 years	1	0						1	0						0	0						1	0						0	0
5+ years	3	2						3	2						0	0						3	2						0	0
SOC 3719: ENGINEERING TECHNOLOGISTS AND TECHNICIANS, NEC
Never	1181	1207	1					710	680	1					471	527						843	698	1					338	509
Ever	3	4	1.222	0.164	9.106			3	2	1.779	0.169	18.745			0	2						1	4	0.548	0	7145690000			2	0
< 5 years	2	3	1.237	0.06	25.416			2	1	2.799	0	45087000000			0	2						1	3						1	0
5+ years	1	1	1.188	0.176	8.006		0.81	1	1	0.974	0.139	6.81		0.8	0	0						0	1						1	0
SOC 372: DRAFTING OCCUPATIONS
Never	1164	1183	1					693	657	1					471	526						827	678	1					337	505	1
Ever	20	28	0.618	0.31	1.23			20	25	0.658	0.33	1.313			0	3						17	24	0.606	0.291	1.26			3	4	0.885	0.105	7.439
< 5 years	7	12	0.537	0.176	1.642			7	10	0.576	0.182	1.819			0	2						6	11	0.515	0.154	1.722			1	1	1.864	0	300890000000000
5+ years	13	16	0.671	0.287	1.567		0.29	13	15	0.71	0.305	1.649		0.36	0	1						11	13	0.67	0.275	1.632		0.31	2	3	0.722	0.041	12.627		0.84
SOC 373: SURVEYING AND MAPPING TECHNICIANS
Never	1182	1211						711	682						471	529						844	702						338	509
Ever	2	0						2	0						0	0						0	0						2	0
< 5 years	1	0						1	0						0	0						0	0						1	0
5+ years	1	0						1	0						0	0						0	0						1	0
SOC 3734: CARTOGRAPHIC TECHNICIANS
Never	1182	1211						711	682						471	529						844	702						338	509
Ever	2	0						2	0						0	0						0	0						2	0
< 5 years	1	0						1	0						0	0						0	0						1	0
5+ years	1	0						1	0						0	0						0	0						1	0
SOC 38: SCIENCE TECHNOLOGISTS AND TECHNICIANS
Never	1172	1193	1					703	667	1					469	526	1					833	687	1					339	506	1
Ever	12	18	0.684	0.292	1.603			10	15	0.652	0.264	1.612			2	3	0.899	0.113	7.143			11	15	0.735	0.292	1.846			1	3	0.307	0	52702000000
< 5 years	5	9	0.656	0.195	2.207			5	7	0.784	0.215	2.855			0	2						4	8	0.665	0.178	2.477			1	1
5+ years	7	9	0.712	0.214	2.365		0.5	5	8	0.538	0.153	1.889		0.31	2	1						7	7	0.807	0.228	2.862		0.67	0	2
SOC 382: BIOLOGICAL TECHNOLOGISTS AND TECHNICIANS, EXCEPT HEALTH
Never	1183	1211						713	682						470	529						843	702						340	509
Ever	1	0						0	0						1	0						1	0						0	0
< 5 years	0	0						0	0						0	0						0	0						0	0
5+ years	1	0						0	0						1	0						1	0						0	0
SOC 383: CHEMICAL AND NUCLEAR TECHNOLOGISTS AND TECHNICIANS
Never	1180	1207	1					710	678	1					470	529						840	699	1					340	508
Ever	4	4	1.133	0.224	5.73			3	4	0.783	0.133	4.605			1	0						4	3	1.372	0.237	7.933			0	1
< 5 years	1	3	0.442	0	7576300000			1	3	0.419	0	6195830000			0	0						1	3						0	0
5+ years	3	1	4.134	0	64996000000		0.5	2	1	2.387	0	102510000000		0.79	1	0						3	0						0	1
SOC 3831: CHEMICAL TECHNOLOGISTS AND TECHNICIANS
Never	1180	1207	1					710	678	1					470	529						840	699	1					340	508
Ever	4	4	1.133	0.224	5.73			3	4	0.783	0.133	4.605			1	0						4	3	1.372	0.237	7.933			0	1
< 5 years	1	3	0.442	0	7576300000			1	3	0.419	0	6195830000			0	0						1	3						0	0
5+ years	3	1	4.134	0	64996000000		0.5	2	1	2.387	0	102510000000		0.79	1	0						3	0						0	1
SOC 389: SCIENCE TECHNOLOGISTS AND TECHNICIANS, NEC
Never	1177	1196	1					706	670	1					471	526						838	689	1					339	507	1
Ever	7	15	0.499	0.184	1.357			7	12	0.585	0.202	1.696			0	3						6	13	0.513	0.177	1.49			1	2	0.494	0	46415000000
< 5 years	4	8	0.621	0.157	2.455			4	6	0.792	0.17	3.699			0	2						3	7	0.628	0.134	2.942			1	1
5+ years	3	7	0.38	0.093	1.548		0.15	3	6	0.415	0.094	1.828		0.23	0	1						3	6	0.412	0.1	1.701		0.19	0	1
SOC 39: TECHNICIANS, EXCEPT HEALTH, ENGINEERING, AND SCIENCE
Never	1150	1162	1					682	642	1					468	520	1					821	668	1					329	494	1
Ever	34	49	0.758	0.458	1.253			31	40	0.859	0.497	1.487			3	9	0.236	0.043	1.309			23	34	0.653	0.364	1.171			11	15	1.205	0.467	3.112
< 5 years	15	18	0.967	0.444	2.106			15	15	1.063	0.472	2.395			0	3						9	13	0.833	0.332	2.089			6	5	1.472	0.232	9.364
5+ years	19	31	0.647	0.35	1.199		0.17	16	25	0.737	0.375	1.448		0.4	3	6						14	21	0.563	0.29	1.095		0.09	5	10	1.04	0.368	2.937		0.88
SOC 392: AIR TRAFFIC CONTROLLERS
Never	1182	1210	1					711	681	1					471	529						843	701	1					339	509
Ever	2	1	3.259	0.501	21.177			2	1	3.396	0.515	22.398			0	0						1	1	2.036	0.312	13.29			1	0
< 5 years	0	1						0	1						0	0						0	1						0	0
5+ years	2	0						2	0						0	0						1	0						1	0
SOC 393: RADIO AND RELATED OPERATORS
Never	1172	1202	1					701	674	1					471	528						836	696	1					336	506	1
Ever	12	9	1.521	0.63	3.671			12	8	1.601	0.646	3.968			0	1						8	6	1.134	0.428	3.007			4	3	4.19	0.54	32.487
< 5 years	6	4	1.773	0.344	9.15			6	3	1.989	0.325	12.163			0	1						4	2	1.522	0.191	12.101			2	2	3.536	0.2	62.633
5+ years	6	5	1.342	0.491	3.671		0.47	6	5	1.351	0.488	3.744		0.45	0	0						4	4	0.876	0.318	2.411		0.92	2	1	4.838	0	1050500000000		0.71
SOC 396: LEGAL TECHNICIANS
Never	1178	1204	1					707	678	1					471	526						840	697	1					338	507	1
Ever	6	7	1.164	0.339	3.996			6	4	2.338	0.576	9.496			0	3						4	5	0.999	0.224	4.451			2	2	1.646	0.16	16.977
< 5 years	6	2						6	1						0	1						4	2						2	0
5+ years	0	5						0	3						0	2						0	3						0	2
SOC 397: PROGRAMMERS
Never	1177	1195	1					708	670	1					469	525	1					839	690	1					338	505	1
Ever	7	16	0.345	0.132	0.902	*		5	12	0.33	0.11	0.991	*		2	4	0.338	0.036	3.217			5	12	0.272	0.089	0.832	*		2	4	0.838	0.122	5.769
< 5 years	1	2	0.328	0	1012110000			1	2	0.31	0	6929930000			0	0						0	2						1	0
5+ years	6	14	0.347	0.121	0.991	*	0.04	4	10	0.334	0.102	1.094		0.06	2	4						5	10						1	4
SOC 3971: PROGRAMMERS, BUSINESS
Never	1183	1205	1					713	678						470	527	1					844	698						339	507	1
Ever	1	6	0.101	0	180000000			0	4						1	2	0.437	0	35300000000			0	4						1	2	0.913	0	32524000000
< 5 years	0	0						0	0						0	0						0	0						0	0
5+ years	1	6						0	4						1	2						0	4						1	2
SOC 3974: PROGRAMMERS, NUMERICAL, TOOL AND PROCESS CONTROL
Never	1184	1209						713	680						471	529						844	700						340	509
Ever	0	2						0	2						0	0						0	2						0	0
< 5 years	0	1						0	1						0	0						0	1						0	0
5+ years	0	1						0	1						0	0						0	1						0	0
SOC 398: TECHNICAL WRITERS
Never	1181	1206	1					710	677	1					471	529						841	699	1					340	507
Ever	3	5	0.891	0.132	5.992			3	5	0.896	0.136	5.891			0	0						3	3	1.823	0.306	10.868			0	2
< 5 years	0	2						0	2						0	0						0	1						0	1
5+ years	3	3						3	3						0	0						3	2						0	1
SOC 399: TECHNICIANS, NEC
Never	1180	1200	1					710	672	1					470	528	1					842	695	1					338	505	1
Ever	4	11	0.393	0.128	1.211			3	10	0.321	0.094	1.099			1	1	3.193	0.437	23.309			2	7	0.304	0.071	1.311			2	4	0.77	0.178	3.326
< 5 years	2	7	0.347	0.092	1.317			2	6	0.367	0.093	1.449			0	1						1	5	0.253	0.047	1.36			1	2	0.822	0.075	8.97
5+ years	2	4	0.455	0.067	3.067		0.28	1	4	0.266	0.032	2.175		0.14	1	0						1	2	0.371	0.026	5.228		0.3	1	2	0.718	0.065	7.963		0.76
SOC 40: SUPERVISORS, MARKETING AND SALES OCCUPATIONS
Never	1103	1110	1					654	613	1					449	497	1					777	629	1					326	481	1
Ever	81	101	0.787	0.556	1.114			59	69	0.837	0.549	1.276			22	32	0.642	0.333	1.239			67	73	0.8	0.543	1.179			14	28	0.743	0.412	1.338
< 5 years	16	34	0.377	0.193	0.735	*		7	21	0.251	0.096	0.657	*		9	13	0.54	0.172	1.689			10	24	0.259	0.118	0.57	*		6	10	1.051	0.338	3.267
5+ years	65	67	0.995	0.666	1.485		0.8	52	48	1.073	0.681	1.693		0.88	13	19	0.734	0.306	1.763		0.39	57	49	1.088	0.705	1.68		0.88	8	18	0.607	0.238	1.549		0.28
SOC 401: SUPERVISORS: SALES OCCUPATIONS, INSURANCE, REAL ESTATE, AND BUSINESS
Never	1172	1202	1					704	676	1					468	526	1					832	696	1					340	506
Ever	12	9	1.635	0.712	3.754			9	6	1.647	0.56	4.844			3	3	1.477	0.226	9.655			12	6	2.142	0.867	5.291			0	3
< 5 years	4	0						1	0						3	0						4	0						0	0
5+ years	8	9						8	6						0	3						8	6						0	3
SOC 402: SUPERVISORS: SALES OCCUPATIONS, COMMODITIES EXCEPT RETAIL
Never	1168	1193	1					698	666	1					470	527	1					828	687	1					340	506
Ever	16	18	0.987	0.469	2.081			15	16	1.008	0.469	2.165			1	2	0.86	0.2	3.7			16	15	1.068	0.498	2.291			0	3
< 5 years	1	9	0.171	0.049	0.594	*		1	8	0.186	0.05	0.687	*		0	1						1	7	0.184	0.053	0.644	*		0	2
5+ years	15	9	1.555	0.602	4.016		0.46	14	8	1.526	0.579	4.024		0.48	1	1						15	8	1.646	0.626	4.329		0.39	0	1
SOC 403: SUPERVISORS: SALES OCCUPATIONS, RETAIL
Never	1126	1133	1					675	632	1					451	501	1					800	646	1					326	487	1
Ever	58	78	0.671	0.456	0.986	*		38	50	0.68	0.411	1.124			20	28	0.628	0.308	1.282			44	56	0.618	0.396	0.964	*		14	22	0.929	0.503	1.714
< 5 years	15	29	0.372	0.188	0.736	*		7	16	0.262	0.093	0.737	*		8	13	0.476	0.146	1.556			9	21	0.241	0.104	0.557	*		6	8	1.275	0.381	4.272
5+ years	43	49	0.864	0.541	1.38		0.36	31	34	0.901	0.534	1.522		0.54	12	15	0.784	0.308	1.998		0.47	35	35	0.888	0.53	1.488		0.43	8	14	0.773	0.298	2.004		0.62
SOC 41: INSURANCE, SECURITIES, REAL ESTATE, AND BUSINESS SERVICE SALES OCCUPATIONS
Never	1132	1168	1					671	653	1					461	515	1					797	676	1					335	492	1
Ever	52	43	1.313	0.872	1.977			42	29	1.59	1.019	2.481	*		10	14	0.715	0.278	1.841			47	26	1.618	0.979	2.674			5	17	0.426	0.129	1.407
< 5 years	19	24	0.889	0.499	1.583			14	17	0.901	0.456	1.78			5	7	0.857	0.242	3.041			17	13	1.123	0.585	2.156			2	11	0.335	0.036	3.142
5+ years	33	19	1.804	0.966	3.368		0.07	28	12	2.554	1.334	4.89	*	0.01	5	7	0.612	0.156	2.398		0.46	30	13	2.111	0.972	4.584		0.05	3	6	0.608	0.161	2.301		0.32
SOC 412: INSURANCE, REAL ESTATE, AND SECURITIES SALES OCCUPATIONS
Never	1144	1178	1					682	660	1					462	518	1					806	684	1					338	494	1
Ever	40	33	1.344	0.82	2.204			31	22	1.55	0.915	2.628			9	11	0.853	0.306	2.376			38	18	1.791	0.983	3.263			2	15	0.272	0.026	2.848
< 5 years	15	19	0.888	0.478	1.653			11	12	0.967	0.446	2.095			4	7	0.716	0.204	2.518			14	10	1.156	0.566	2.359			1	9	0.296	0	195280000000
5+ years	25	14	1.94	0.922	4.085		0.1	20	10	2.289	1.099	4.771	*	0.03	5	4	1.028	0.183	5.771		0.96	24	8	2.586	1.006	6.648	*	0.05	1	6	0.235	0	11908000000		0.67
SOC 4122: INSURANCE SALES OCCUPATIONS
Never	1158	1195	1					691	670	1					467	525	1					820	696	1					338	499	1
Ever	26	16	1.913	0.942	3.885			22	12	2.226	1.138	4.357	*		4	4	0.794	0.2	3.151			24	6	3.107	1.077	8.96	*		2	10	0.355	0.032	3.969
< 5 years	12	9	1.557	0.645	3.758			9	7	1.417	0.546	3.679			3	2	1.862	0.15	23.046			11	2	3.398	0.371	31.096			1	7	0.345	0	50970000000
5+ years	14	7	2.284	0.806	6.468		0.1	13	5	3.274	1.105	9.701	*	0.03	1	2	0.284	0.037	2.185		0.31	13	4	2.956	0.81	10.787		0.08	1	3	0.375	0	12073000000		0.72
SOC 4123: REAL ESTATE SALES OCCUPATIONS
Never	1172	1197	1					706	675	1					466	522	1					832	692	1					340	505
Ever	12	14	0.91	0.384	2.154			7	7	1.063	0.349	3.231			5	7	0.757	0.184	3.113			12	10	1.11	0.442	2.79			0	4
< 5 years	3	9	0.34	0.08	1.452			1	4	0.209	0.046	0.947	*		2	5	0.546	0.06	4.951			3	7	0.389	0.091	1.67			0	2
5+ years	9	5	1.815	0.466	7.069		0.53	6	3	2.025	0.433	9.467		0.47	3	2	1.206	0.039	37.105		>0.99	9	3	2.583	0.504	13.24		0.33	0	2
SOC 4124: SECURITIES AND FINANCIAL SERVICE SALES OCCUPATIONS
Never	1177	1208	1					708	679	1					469	529						837	700	1					340	508
Ever	7	3	2.197	0.476	10.137			5	3	1.509	0.294	7.732			2	0						7	2	2.576	0.498	13.312			0	1
< 5 years	2	1	1.257	0.173	9.154			2	1	1.184	0.181	7.745			0	0						2	1	1.408	0.204	9.726			0	0
5+ years	5	2	3.292	0.169	63.996		0.39	3	2	1.917	0.069	53.576		0.68	2	0						5	1	4.316	0	39558000000		0.56	0	1
SOC 415: BUSINESS SERVICE SALES OCCUPATIONS
Never	1170	1201	1					700	675	1					470	526	1					833	694	1					337	507	1
Ever	14	10	1.335	0.532	3.355			13	7	1.845	0.701	4.855			1	3	0.275	0.036	2.111			11	8	1.297	0.454	3.703			3	2	1.291	0.186	8.946
< 5 years	5	5	1.067	0.294	3.875			4	5	0.9	0.24	3.38			1	0						4	3	1.222	0.261	5.736			1	2
5+ years	9	5	1.553	0.37	6.523		0.54	9	2	3.577	0.599	21.368		0.14	0	3						7	5	1.341	0.295	6.106		0.68	2	0
SOC 4152: BUSINESS SERVICE, EXCEPT ADVERTISING, SALES OCCUPATIONS
Never	1174	1205	1					704	677	1					470	528	1					837	698	1					337	507	1
Ever	10	6	1.64	0.626	4.293			9	5	1.855	0.568	6.064			1	1	0.817	0	360000000000			7	4	1.646	0.534	5.079			3	2	1.291	0.186	8.946
< 5 years	5	4	1.419	0.326	6.168			4	4	1.184	0.269	5.205			1	0						4	2	1.909	0.233	15.644			1	2
5+ years	5	2	1.919	0.314	11.744		0.42	5	1	3.405	0	209620000000		0.54	0	1						3	2	1.437	0.216	9.574		0.62	2	0
SOC 4153: ADVERTISING AND RELATED SALES OCCUPATIONS
Never	1180	1207	1					709	680	1					471	527						840	698	1					340	509
Ever	4	4	0.881	0.199	3.91			4	2	1.796	0.385	8.375			0	2						4	4	0.89	0.19	4.169			0	0
< 5 years	0	1						0	1						0	0						0	1						0	0
5+ years	4	3						4	1						0	2						4	3						0	0
SOC 42: SALES OCCUPATIONS, COMMODITIES EXCEPT RETAIL
Never	1122	1161	1					655	637	1					467	524	1					787	664	1					335	497	1
Ever	62	50	1.407	0.94	2.072			58	45	1.388	0.928	2.075			4	5	1.815	0.409	8.056			57	38	1.627	1.073	2.467	*		5	12	0.415	0.124	1.385
< 5 years	14	10	1.378	0.615	3.091			12	6	1.489	0.578	3.836			2	4	1.258	0.169	9.39			11	6	1.497	0.589	3.802			3	4	1.048	0.21	5.225
5+ years	48	40	1.414	0.944	2.116		0.09	46	39	1.368	0.908	2.06		0.13	2	1	2.596	0	574260000000		0.71	46	32	1.654	1.073	2.551	*	0.02	2	8	0.205	0.033	1.275		0.1
SOC 421: SALES ENGINEERS
Never	1177	1206	1					706	677	1					471	529						837	697	1					340	509
Ever	7	5	1.528	0.538	4.342			7	5	1.555	0.548	4.409			0	0						7	5	1.597	0.555	4.601			0	0
< 5 years	0	1						0	1						0	0						0	1						0	0
5+ years	7	4						7	4						0	0						7	4						0	0
SOC 423: TECHNICAL SALES WORKERS AND SERVICE ADVISORS
Never	1173	1197	1					702	670	1					471	527						833	692	1					340	505
Ever	11	14	1.117	0.519	2.405			11	12	1.141	0.541	2.408			0	2						11	10	1.458	0.644	3.3			0	4
< 5 years	2	6	0.473	0.074	3.009			2	4	0.477	0.077	2.965			0	2						2	4	0.711	0.118	4.269			0	2
5+ years	9	8	1.501	0.62	3.638		0.44	9	8	1.521	0.646	3.582		0.4	0	0						9	6	1.846	0.726	4.697		0.22	0	2
SOC 4234: TECHNICAL SALES WORKERS, ELECTRONIC EQUIPMENT
Never	1182	1209	1					711	680	1					471	529						842	701	1					340	508
Ever	2	2	0.834	0.09	7.748			2	2	0.817	0.084	7.91			0	0						2	1	1.701	0.165	17.569			0	1
< 5 years	1	2						1	2						0	0						1	1						0	1
5+ years	1	0						1	0						0	0						1	0						0	0
SOC 4235: TECHNICAL SALES WORKERS, INDUSTRIAL MACHINERY/EQUIPMENT/SUPPLIES
Never	1182	1207	1					711	679	1					471	528						842	699	1					340	508
Ever	2	4	0.834	0.161	4.314			2	3	0.934	0.188	4.628			0	1						2	3	0.891	0.169	4.71			0	1
< 5 years	0	2						0	1						0	1						0	1						0	1
5+ years	2	2						2	2						0	0						2	2						0	0
SOC 4236: TECHNICAL SALES WORKERS, MEDICAL AND DENTAL EQUIPMENT/SUPPLIES
Never	1180	1206	1					709	678	1					471	528						840	699	1					340	507
Ever	4	5	1.482	0.441	4.975			4	4	1.434	0.428	4.809			0	1						4	3	2.48	0.537	11.461			0	2
< 5 years	1	1	4.652	0	16202000000000			1	0						0	1						1	1	5.112	0	20332000000000			0	0
5+ years	3	4	1.287	0.328	5.054		0.67	3	4						0	0						3	2	2.227	0.394	12.574		0.34	0	2
SOC 4237: TECHNICAL SALES WORKERS, CHEMICALS AND CHEMICAL PRODUCTS
Never	1182	1210	1					711	681	1					471	529						842	701	1					340	509
Ever	2	1	2.773	0.241	31.968			2	1	2.684	0.258	27.927			0	0						2	1	2.682	0.243	29.546			0	0
< 5 years	0	0						0	0						0	0						0	0						0	0
5+ years	2	1						2	1						0	0						2	1						0	0
SOC 4239: TECHNICAL SALES WORKERS, NEC
Never	1183	1209	1					712	680	1					471	529						843	700	1					340	509
Ever	1	2	0.573	0.09	3.651			1	2	0.659	0.095	4.549			0	0						1	2	0.568	0.095	3.409			0	0
< 5 years	0	1						0	1						0	0						0	1						0	0
5+ years	1	1						1	1						0	0						1	1						0	0
SOC 424: SALES REPRESENTATIVES
Never	1134	1172	1					667	646	1					467	526	1					799	674	1					335	498	1
Ever	50	39	1.369	0.879	2.133			46	36	1.324	0.829	2.115			4	3	2.06	0.389	10.891			45	28	1.615	1.017	2.565	*		5	11	0.421	0.125	1.414
< 5 years	14	11	1.182	0.542	2.578			12	9	1.212	0.511	2.874			2	2	1.584	0.089	28.267			11	6	1.437	0.567	3.646			3	5	0.571	0.12	2.712
5+ years	36	28	1.44	0.874	2.373		0.15	34	27	1.362	0.813	2.281		0.23	2	1	2.6	0	574640000000		0.73	34	22	1.67	0.988	2.821		0.05	2	6	0.3	0.048	1.867		0.21
SOC 4242: SALES REPRESENTATIVES, COMMERCIAL AND INDUSTRIAL EQUIPMENT/SUPPLIES
Never	1165	1199	1					695	671	1					470	528	1					826	692	1					339	507	1
Ever	19	12	1.781	0.826	3.842			18	11	1.809	0.807	4.053			1	1	1.755	0	257000000000			18	10	1.986	0.899	4.389			1	2	0.39	0	14494000000
< 5 years	5	5	1.086	0.325	3.629			5	4	1.407	0.359	5.507			0	1						4	3	1.383	0.295	6.496			1	2
5+ years	14	7	2.206	0.851	5.715		0.1	13	7	1.997	0.752	5.307		0.16	1	0						14	7	2.256	0.886	5.743		0.08	0	0
SOC 4243: SALES REPRESENTATIVES, GARMENTS AND RELATED TEXTILE PRODUCTS
Never	1184	1210						713	681						471	529						844	702						340	508
Ever	0	1						0	1						0	0						0	0						0	1
< 5 years	0	0						0	0						0	0						0	0						0	0
5+ years	0	1						0	1						0	0						0	0						0	1
SOC 4244: SALES REPRESENTATIVES, MOTOR VEHICLES AND SUPPLIES
Never	1173	1208	1					702	679	1					471	529						834	699	1					339	509
Ever	11	3	2.879	0.797	10.391			11	3	2.922	0.782	10.924			0	0						10	3	2.877	0.77	10.747			1	0
< 5 years	1	1	0.479	0.079	2.895			1	1	0.524	0.09	3.062			0	0						1	1	0.512	0.084	3.108			0	0
5+ years	10	2	4.376	0.636	30.105		0.12	10	2	4.376	0.606	31.6		0.13	0	0						9	2	4.363	0.612	31.083		0.13	1	0
SOC 4245: SALES REPRESENTATIVES, PULP, PAPER, AND PAPER PRODUCTS
Never	1181	1208	1					710	679	1					471	529						841	700	1					340	508
Ever	3	3	1.777	0.318	9.946			3	3	1.697	0.31	9.283			0	0						3	2	2.289	0.343	15.29			0	1
< 5 years	1	1	1.587	0	15127000000			1	1	1.607	0	14148000000			0	0						1	1	1.67	0	15619000000			0	0
5+ years	2	2	1.889	0.168	21.224		0.57	2	2	1.746	0.163	18.676		0.61	0	0						2	1	2.817	0.21	37.72		0.4	0	1
SOC 4249: SALES REPRESENTATIVES, NEC
Never	1164	1186	1					696	659	1					468	527	1					827	685	1					337	501	1
Ever	20	25	0.759	0.44	1.311			17	23	0.664	0.36	1.226			3	2	2.224	0.114	43.522			17	17	0.869	0.48	1.576			3	8	0.33	0.09	1.207
< 5 years	9	7	1.093	0.39	3.061			7	6	0.9	0.286	2.832			2	1	6.134	1.375	27.36	*		7	3	1.426	0.442	4.597			2	4	0.496	0.09	2.739
5+ years	11	18	0.632	0.309	1.292		0.21	10	17	0.573	0.266	1.232		0.15	1	1	1.229	0	8.8562e+15		0.96	10	14	0.716	0.332	1.545		0.43	1	4	0.187	0.039	0.901	*	0.04
SOC 43: SALES OCCUPATIONS, RETAIL
Never	903	927	1					591	566	1					312	361	1					626	538	1					277	389	1
Ever	281	284	1.049	0.881	1.248			122	116	1.091	0.826	1.44			159	168	0.951	0.682	1.327			218	164	1.013	0.832	1.234			63	120	1.151	0.725	1.825
< 5 years	186	179	1.117	0.905	1.378			87	74	1.199	0.871	1.652			99	105	0.997	0.686	1.449			146	107	1.086	0.848	1.39			40	72	1.23	0.749	2.021
5+ years	95	105	0.936	0.679	1.292		0.76	35	42	0.895	0.568	1.41		0.8	60	63	0.883	0.537	1.45		0.63	72	57	0.888	0.594	1.326			23	48	1.044	0.552	1.974		0.85
SOC 434-435: SALESPERSONS, COMMODITIES
Never	1102	1133	1					672	643	1					430	490	1					780	648	1					322	485	1
Ever	82	78	1.23	0.9	1.67			41	39	1.2	0.76	1.87			41	39	1.24	0.71	2.17			64	54	1.084	0.761	1.544			18	24	2.138	0.987	4.631
< 5 years	54	49	1.29	0.87	1.9			22	20	1.375	0.732	2.582			32	29	1.204	0.637	2.277			41	35	1.08	0.723	1.614			13	14	2.868	1.066	7.71	*
5+ years	28	29	1.14	0.67	1.94		0.47	19	19	1.044	0.567	1.921		0.76	9	10	1.352	0.465	3.931		0.49	23	19	1.089	0.596	1.992		0.73	5	10	1.431	0.521	3.934		0.25
SOC 4342: SALESPERSONS, MOTOR VEHICLES, MOBILE HOMES, AND SUPPLIES
Never	1174	1204	1					703	675	1					471	529						837	698	1					337	506	1
Ever	10	7	1.396	0.538	3.62			10	7	1.376	0.521	3.634			0	0						7	4	1.334	0.419	4.249			3	3	1.88	0.321	11.019
< 5 years	4	3	1.061	0.18	6.257			4	3	1.014	0.177	5.809			0	0						2	2	0.727	0.062	8.591			2	1	3.827	0.46	31.832
5+ years	6	4	1.667	0.572	4.864		0.36	6	4	1.67	0.549	5.078		0.38	0	0						5	2	2.134	0.603	7.556		0.28	1	2	1.474	0.198	10.966		0.64
SOC 4343: SALESPERSONS, MUSICAL INSTRUMENTS AND SUPPLIES
Never	1182	1211						711	682						471	529						843	702						339	509
Ever	2	0						2	0						0	0						1	0						1	0
< 5 years	1	0						1	0						0	0						1	0						0	0
5+ years	1	0						1	0						0	0						0	0						1	0
SOC 4345: SALESPERSONS, SPORTING GOODS
Never	1178	1210	1					710	681	1					468	529						839	701	1					339	509
Ever	6	1	8.121	1.544	42.723	*		3	1	5.112	0.771	33.887			3	0						5	1	6.462	1.133	36.861	*		1	0
< 5 years	6	1						3	1						3	0						5	1						1	0
5+ years	0	0						0	0						0	0						0	0						0	0
SOC 4346: SALESPERSONS, GARMENTS AND TEXTILE PRODUCTS
Never	1163	1188	1					712	678	1					451	510	1					828	688	1					335	500	1
Ever	21	23	1.178	0.636	2.184			1	4	0.448	0	6930000000			20	19	1.339	0.66	2.719			16	14	1.025	0.545	1.93			5	9	1.78	0.407	7.793
< 5 years	19	16	1.335	0.682	2.616			1	3						18	13	1.554	0.715	3.378			14	11	1.068	0.549	2.078			5	5
5+ years	2	7	0.666	0.075	5.883		0.89	0	1						2	6	0.733	0.073	7.352		0.94	2	3	0.852	0.092	7.93		0.92	0	4
SOC 4347: SALESPERSONS, BOOKS, STAMPS, COINS, AND STATIONERY
Never	1182	1210	1					713	682						469	528	1					842	702						340	508
Ever	2	1	9.536	0	4540000000			0	0						2	1	9.921	0	209000000000			2	0						0	1
< 5 years	1	0						0	0						1	0						1	0						0	0
5+ years	1	1						0	0						1	1						1	0						0	1
SOC 4348: SALESPERSONS, FURNITURE AND HOME FURNISHINGS
Never	1177	1204	1					709	677	1					468	527	1					839	697	1					338	507	1
Ever	7	7	0.954	0.263	3.456			4	5	1.093	0.233	5.121			3	2	0.632	0.026	15.298			5	5	0.826	0.174	3.919			2	2	1.554	0.339	7.118
< 5 years	3	4	0.613	0.083	4.522			2	2	1.269	0.057	28.339			1	2						1	3	0.245	0	2411550000			2	1
5+ years	4	3	1.451	0.271	7.765		0.76	2	3	1.005	0.102	9.942		0.98	2	0						4	2	1.876	0.263	13.362		0.68	0	1
SOC 4351: SALESPERSONS, SHOES
Never	1176	1202	1					710	675	1					466	527	1					838	695	1					338	507	1
Ever	8	9	1.052	0.333	3.325			3	7	0.454	0.088	2.35			5	2	5.364	0.855	33.667			6	7	0.918	0.255	3.306			2	2	3.091	0.071	134.974
< 5 years	5	6	1.473	0.318	6.827			2	4	0.69	0.059	8.093			3	2						4	4	1.452	0.258	8.172			1	2
5+ years	3	3	0.653	0.148	2.888		0.71	1	3	0.263	0	3123300000		0.53	2	0						2	3	0.485	0.077	3.071		0.53	1	0
SOC 4352: SALESPERSONS, RADIO/TV/HIGH FIDELITY/HOUSEHOLD APPLIANCES
Never	1177	1206	1					708	679	1					469	527	1					839	699	1					338	507	1
Ever	7	5	1.532	0.444	5.279			5	3	1.947	0.523	7.247			2	2	0.973	0.045	20.876			5	3	1.259	0.292	5.438			2	2	4.653	0.844	25.641
< 5 years	5	3	1.656	0.292	9.399			3	1	2.923	0.482	17.727			2	2						3	2	1.027	0.134	7.884			2	1
5+ years	2	2	1.309	0.226	7.572		0.6	2	2	1.344	0.218	8.273		0.58	0	0						2	1	1.802	0.264	12.321		0.57	0	1
SOC 4353: SALESPERSONS, HARDWARE
Never	1173	1204	1					702	675	1					471	529						834	696	1					339	508	1
Ever	11	7	1.716	0.533	5.522			11	7	1.719	0.543	5.442			0	0						10	6	1.571	0.469	5.267			1	1	5.484	0	12835000000
< 5 years	9	5	2.674	0.747	9.574			9	5	2.664	0.768	9.244			0	0						8	4	2.483	0.642	9.601			1	1
5+ years	2	2	0.474	0.046	4.92		0.94	2	2	0.48	0.047	4.907		0.95	0	0						2	2	0.451	0.039	5.177		0.86	0	0
SOC 4354: SALESPERSONS, COSMETICS, TOILETRIES, AND ALLIED PRODUCTS
Never	1180	1209	1					711	682						469	527	1					842	700	1					338	509
Ever	4	2	2.227	0.307	16.173			2	0						2	2	1.025	0.094	11.126			2	2	0.965	0.12	7.785			2	0
< 5 years	1	1	0.788	0	28617000000000			0	0						1	1	0.811	0	7.1048e+16			1	1	0.878	0	107740000000000			0	0
5+ years	3	1	3.674	0	53693000000		0.6	2	0						1	1	1.248	0	1075500000000		0.95	1	1	1.042	0	14599000000		0.99	2	0
SOC 4356: SALESPERSONS, JEWELRY AND RELATED PRODUCTS
Never	1181	1206	1					711	680	1					470	526	1					841	698	1					340	508
Ever	3	5	0.614	0.201	1.874			2	2	1.1	0.241	5.014			1	3	0.305	0.048	1.936			3	4	0.637	0.197	2.062			0	1
< 5 years	2	4	0.583	0.142	2.389			1	1	1.455	0	11317000000			1	3						2	3	0.609	0.136	2.73			0	1
5+ years	1	1	0.696	0.171	2.843		0.42	1	1	0.826	0.205	3.328		0.89	0	0						1	1	0.707	0.167	2.998		0.48	0	0
SOC 4359: SALESPERSONS, NEC
Never	1176	1199	1					708	678	1					468	521	1					837	693	1					339	506	1
Ever	8	12	0.878	0.285	2.706			5	4	1.984	0.41	9.604			3	8	0.366	0.035	3.772			7	9	0.804	0.231	2.798			1	3	0.999	0	40282000000
< 5 years	5	7	1.095	0.202	5.936			3	1	8.45	0	35237000000			2	6	0.329	0.008	12.908			4	5	0.891	0.11	7.242			1	2
5+ years	3	5	0.668	0.164	2.717		0.61	2	3	0.83	0.143	4.796		0.9	1	2	0.44	0	64589000000		0.77	3	4	0.722	0.162	3.216		0.66	0	1
SOC 436: SALES OCCUPATIONS, OTHER
Never	963	985	1					623	596	1					340	389	1					670	580	1					293	405	1
Ever	221	226	0.99	0.818	1.198			90	86	1.015	0.744	1.386			131	140	0.908	0.622	1.325			174	122	1.001	0.8	1.254			47	104	0.928	0.56	1.539
< 5 years	154	152	1.054	0.85	1.307			75	62	1.162	0.821	1.645			79	90	0.903	0.593	1.374			125	84	1.089	0.83	1.428			29	68	0.941	0.563	1.572
5+ years	67	74	0.861	0.587	1.262		0.49	15	24	0.611	0.294	1.271		0.3	52	50	0.916	0.525	1.597		0.74	49	38	0.816	0.5	1.333		0.47	18	36	0.908	0.406	2.03		0.8
SOC 4362: SALES CLERKS
Never	1089	1134	1					662	643	1					427	491	1					766	654	1					323	480	1
Ever	95	77	1.168	0.877	1.554			51	39	1.226	0.814	1.847			44	38	1.083	0.657	1.786			78	48	1.216	0.878	1.684			17	29	0.97	0.47	2.002
< 5 years	77	54	1.246	0.904	1.717			45	27	1.515	0.967	2.374			32	27	0.954	0.538	1.693			66	38	1.264	0.881	1.815			11	16	0.987	0.425	2.294
5+ years	18	23	0.947	0.497	1.804		0.81	6	12	0.521	0.155	1.753		0.61	12	11	1.52	0.552	4.187		0.46	12	10	1.028	0.443	2.386		0.62	6	13	0.95	0.301	2.996		0.93
SOC 4363: COUNTER CLERKS
Never	1173	1193	1					709	679	1					464	514	1					835	695	1					338	498	1
Ever	11	18	0.697	0.308	1.574			4	3	1.107	0.159	7.692			7	15	0.503	0.169	1.497			9	7	0.815	0.297	2.232			2	11	0.435	0.073	2.607
< 5 years	10	14	0.871	0.358	2.119			3	3						7	11						8	6	0.953	0.323	2.817			2	8
5+ years	1	4	0.203	0	539803888		0.22	1	0						0	4						1	1	0.316	0	99863000000000		0.63	0	3
SOC 4364: CASHIERS
Never	1070	1087	1					688	655	1					382	432	1					757	642	1					313	445	1
Ever	114	124	0.985	0.742	1.307			25	27	0.991	0.564	1.741			89	97	0.918	0.602	1.402			87	60	0.952	0.668	1.357			27	64	1.008	0.528	1.925
< 5 years	75	80	1.106	0.755	1.621			19	18	1.17	0.585	2.338			56	62	1.024	0.61	1.72			57	34	1.165	0.715	1.896			18	46	0.993	0.485	2.034
5+ years	39	44	0.818	0.499	1.341		0.48	6	9	0.664	0.248	1.779		0.52	33	35	0.791	0.407	1.539		0.5	30	26	0.717	0.398	1.292		0.31	9	18	1.046	0.32	3.415		0.95
SOC 4365: NEWS VENDORS
Never	1174	1195	1					703	667	1					471	528						837	693	1					337	502	1
Ever	10	16	0.583	0.242	1.404			10	15	0.588	0.238	1.449			0	1						7	9	0.589	0.191	1.816			3	7	0.636	0.141	2.872
< 5 years	10	15						10	14						0	1						7	9						3	6
5+ years	0	1						0	1						0	0						0	0						0	1
SOC 4366: STREET VENDORS, DOOR-TO-DOOR SALES WORKERS, AND RELATED
Never	1175	1200	1					709	677	1					466	523	1					836	696	1					339	504	1
Ever	9	11	0.939	0.335	2.634			4	5	0.605	0.129	2.828			5	6	1.382	0.208	9.175			8	6	1.081	0.313	3.736			1	5	0.223	0	2520570000
< 5 years	7	8	1.102	0.353	3.443			3	5						4	3	4.035	0.913	17.839			7	5	1.296	0.36	4.665			0	3
5+ years	2	3	0.517	0.031	8.526		0.69	1	0						1	3	0.3	0.008	11.628		0.73	1	1	0.402	0	7857440000		0.85	1	2
SOC 4367: SALESPERSONS, PARTS
Never	1183	1211						713	682						470	529						843	702						340	509
Ever	1	0						0	0						1	0						1	0						0	0
< 5 years	0	0						0	0						0	0						0	0						0	0
5+ years	1	0						0	0						1	0						1	0						0	0
SOC 4369: SALES OCCUPATIONS, SERVICES, NEC
Never	1182	1206	1					712	681	1					470	525	1					842	700	1					340	506
Ever	2	5	0.348	0.066	1.842			1	1	1.291	0.31	5.381			1	4	0.123	0.01	1.55			2	2	0.436	0.06	3.161			0	3
< 5 years	1	4	0.188	0.035	0.999	*		1	0						0	4						1	1	0.221	0.031	1.553			0	3
5+ years	1	1	1.842	0.31	10.93		0.84	0	1						1	0						1	1	1.833	0.323	10.39		0.98	0	0
SOC 44: SALES RELATED OCCUPATIONS
Never	1172	1203	1					708	676	1					464	527	1					833	698	1					339	505	1
Ever	12	8	1.159	0.387	3.474			5	6	0.51	0.135	1.926			7	2	4.866	1.664	14.229	*		11	4	2.178	0.583	8.134			1	4	0.146	0.018	1.211
< 5 years	9	6	1.109	0.325	3.781			5	4						4	2						8	3	2.284	0.562	9.29			1	3
5+ years	3	2	1.334	0.158	11.235		0.76	0	2						3	0						3	1	1.91	0.188	19.405		0.41	0	1
SOC 444: APPRAISERS AND RELATED OCCUPATIONS
Never	1182	1210	1					712	681	1					470	529						842	701	1					340	509
Ever	2	1	1.257	0.107	14.749			1	1	0.508	0.065	3.961			1	0						2	1	1.3	0.11	15.296			0	0
< 5 years	1	0						1	0						0	0						1	0						0	0
5+ years	1	1						0	1						1	0						1	1						0	0
SOC 445: DEMONSTRATORS, PROMOTERS, AND MODELS
Never	1179	1208	1					712	681	1					467	527	1					839	701	1					340	507
Ever	5	3	2.188	0.694	6.891			1	1	1.095	0	2720000000			4	2	2.717	0.9	8.201			5	1	4.33	0.991	18.924			0	2
< 5 years	5	2						1	0						4	2						5	1						0	1
5+ years	0	1						0	1						0	0						0	0						0	1
SOC 449: SALES OCCUPATIONS, OTHER, NEC
Never	1179	1207	1					710	678	1					469	529						840	700	1					339	507	1
Ever	5	4	0.751	0.135	4.185			3	4	0.428	0.059	3.099			2	0						4	2	1.673	0.197	14.18			1	2	0.177	0.013	2.434
< 5 years	3	4						3	4						0	0						2	2						1	2
5+ years	2	0						0	0						2	0						2	0						0	0
SOC 45: SUPERVISORS, ADMINISTRATIVE SUPPORT OCCUPATIONS, INCLUDING CLERIC
Never	1144	1171	1					690	658	1					454	513	1					816	678	1					328	493	1
Ever	40	40	0.83	0.494	1.395			23	24	0.828	0.428	1.602			17	16	0.818	0.316	2.118			28	24	0.857	0.463	1.586			12	16	0.647	0.289	1.446
< 5 years	16	10	1.399	0.583	3.358			7	6	1.146	0.324	4.054			9	4	1.57	0.445	5.544			13	8	1.371	0.509	3.692			3	2	1.278	0.266	6.134
5+ years	24	30	0.634	0.356	1.131		0.16	16	18	0.732	0.371	1.445		0.4	8	12	0.483	0.112	2.08		0.37	15	16	0.638	0.319	1.273		0.26	9	14	0.539	0.22	1.318		0.19
SOC 4511: SUPERVISORS, GENERAL OFFICE OCCUPATIONS
Never	1176	1207	1					712	679	1					464	528	1					838	699	1					338	508	1
Ever	8	4	1.676	0.473	5.939			1	3	0.295	0.061	1.419			7	1	20.529	0	95600000000			6	3	1.492	0.393	5.661			2	1	3.934	0	59624000000
< 5 years	3	0						0	0						3	0						3	0						0	0
5+ years	5	4						1	3						4	1						3	3						2	1
SOC 4512: SUPERVISORS, COMPUTER AND PERIPHERAL EQUIPMENT OPERATORS
Never	1182	1208	1					711	680	1					471	528						843	700	1					339	508	1
Ever	2	3	0.616	0.053	7.167			2	2	0.735	0.064	8.452			0	1						1	2	0.384	0	13903000000			1	1	2.532	0	184050000000
< 5 years	1	1	0.821	0	7902330000			1	1	0.745	0	6230780000			0	0						0	1						1	0
5+ years	1	2	0.51	0	6161690000		0.83	1	1	0.728	0	17051000000		0.92	0	1						1	1						0	1
SOC 4513: SUPERVISORS, SECRETARIES, STENOGRAPHERS AND TYPISTS
Never	1184	1209						713	682						471	527						844	701						340	508
Ever	0	2						0	0						0	2						0	1						0	1
< 5 years	0	1						0	0						0	1						0	1						0	0
5+ years	0	1						0	0						0	1						0	0						0	1
SOC 4514: SUPERVISORS, INFORMATION CLERKS
Never	1182	1207	1					711	679	1					471	528						843	699	1					339	508	1
Ever	2	4	0.403	0.097	1.666			2	3	0.451	0.101	2.006			0	1						1	3	0.281	0.063	1.243			1	1	1.445	0	38524000000
< 5 years	1	3	0.264	0	1510280000			1	2	0.304	0	2049210000			0	1						0	2						1	1
5+ years	1	1	0.617	0.121	3.136		0.37	1	1	0.654	0.118	3.627		0.46	0	0						1	1						0	0
SOC 4516: SUPERVISORS, CORRESPONDENCE CLERKS AND ORDER CLERKS
Never	1184	1209						713	682						471	527						844	701						340	508
Ever	0	2						0	0						0	2						0	1						0	1
< 5 years	0	0						0	0						0	0						0	0						0	0
5+ years	0	2						0	0						0	2						0	1						0	1
SOC 4519: SUPERVISORS, RECORD CLERKS
Never	1183	1210	1					712	682						471	528						843	701	1					340	509
Ever	1	1	0.336	0	18400000000000			1	0						0	1						1	1	0.334	0	93436000000000			0	0
< 5 years	0	0						0	0						0	0						0	0						0	0
5+ years	1	1						1	0						0	1						1	1						0	0
SOC 4521: SUPERVISORS, FINANCIAL RECORD PROCESSING OCCUPATIONS
Never	1178	1203	1					710	679	1					468	524	1					841	698	1					337	505	1
Ever	6	8	0.545	0.181	1.634			3	3	0.658	0.119	3.629			3	5	0.487	0.114	2.093			3	4	0.634	0.148	2.713			3	4	0.378	0.062	2.31
< 5 years	4	2	1.459	0.25	8.527			2	0						2	2	0.864	0.092	8.116			3	2						1	0
5+ years	2	6	0.202	0.029	1.424		0.1	1	3						1	3	0.222	0	22873000000		0.47	0	2						2	4
SOC 4522: SUPERVISORS, DUPLICATING, MAIL AND OTHER OFFICE MACHINE OPERATIONS
Never	1183	1211						713	682						470	529						843	702						340	509
Ever	1	0						0	0						1	0						1	0						0	0
< 5 years	1	0						0	0						1	0						1	0						0	0
5+ years	0	0						0	0						0	0						0	0						0	0
SOC 4523: CHIEF COMMUNICATIONS OPERATORS
Never	1180	1211						710	682						470	529						841	702						339	509
Ever	4	0						3	0						1	0						3	0						1	0
< 5 years	2	0						1	0						1	0						2	0						0	0
5+ years	2	0						2	0						0	0						1	0						1	0
SOC 4524: SUPERVISORS, MAIL AND MESSAGE DISTRIBUTION CLERKS
Never	1179	1206	1					710	678	1					469	528	1					841	701	1					338	505	1
Ever	5	5	1.099	0.252	4.794			3	4	0.73	0.112	4.774			2	1	2.769	0	507000000000			3	1	2.686	0	100510000000			2	4	0.419	0.039	4.449
< 5 years	0	0						0	0						0	0						0	0						0	0
5+ years	5	5						3	4						2	1						3	1						2	4
SOC 4525: SUPERVISORS, MATERIAL RECORDING, SCHEDULING, AND DISTRIBUTING CLERKS
Never	1177	1203	1					706	675	1					471	528						837	697	1					340	506
Ever	7	8	1.136	0.462	2.794			7	7	1.19	0.469	3.021			0	1						7	5	1.53	0.536	4.369			0	3
< 5 years	2	3	1.523	0.234	9.932			2	2	1.78	0.252	12.561			0	1						2	1	8.189	0.505	132.737			0	2
5+ years	5	5	1.009	0.37	2.747		0.93	5	5	1.025	0.372	2.825		0.89	0	0						5	4	1.133	0.395	3.251		0.7	0	1
SOC 4528: SUPERVISORS, ADJUSTERS, INVESTIGATORS, AND COLLECTORS
Never	1181	1208	1					710	679	1					471	529						842	699	1					339	509
Ever	3	3	0.744	0.116	4.784			3	3	0.741	0.121	4.533			0	0						2	3	0.56	0.06	5.257			1	0
< 5 years	2	3						2	3						0	0						1	3						1	0
5+ years	1	0						1	0						0	0						1	0						0	0
SOC 4529: SUPERVISORS, MISCELLANEOUS ADMINISTRATIVE SUPPORT OCCUPATIONS
Never	1179	1208	1					712	681	1					467	527	1					841	700	1					338	508	1
Ever	5	3	0.879	0.128	6.036			1	1	0.687	0	4530000000			4	2	0.912	0.016	53.097			3	2	0.719	0.065	8.005			2	1	2.656	0.703	10.034
< 5 years	3	1	5.85	1.468	23.31	*		0	0						3	1	6.098	1.46	25.471	*		2	0						1	1
5+ years	2	2	0.332	0.023	4.808		0.51	1	1						1	1	0.162	0	76755000000		0.89	1	2						1	0
SOC 46-47: ADMINISTRATIVE SUPPORT OCCUPATIONS, INCLUDING CLERICAL
Never	743	685	1					541	489	1					202	196	1					507	409	1					236	276	1
Ever	441	526	0.76	0.62	0.94	*		172	193	0.75	0.59	0.97	*		269	333	0.76	0.55	1.05			337	293	0.807	0.629	1.034			104	233	0.554	0.392	0.782	*
< 5 years	128	161	0.788	0.592	1.05			81	79	0.942	0.659	1.345			47	82	0.582	0.361	0.939	*		97	93	0.862	0.613	1.211			31	68	0.528	0.316	0.883	*
5+ years	313	365	0.746	0.602	0.924	*	0.01	91	114	0.626	0.469	0.835	*	0.002	222	251	0.83	0.578	1.192		0.6	240	200	0.776	0.591	1.019		0.07	73	165	0.567	0.378	0.851	*	0.01
SOC 461: COMPUTER AND PERIPHERAL EQUIPMENT OPERATORS
Never	1172	1201	1					707	675	1					465	526	1					835	697	1					337	504	1
Ever	12	10	1.283	0.487	3.383			6	7	0.771	0.226	2.626			6	3	5.645	1.511	21.092	*		9	5	1.217	0.393	3.774			3	5	1.589	0.28	9.025
< 5 years	7	3	4.008	0.441	36.433			3	2	1.924	0.079	46.595			4	1	21.815	4.357	109.214	*		5	1	4.549	0	107120000000			2	2	3.611	0.355	36.774
5+ years	5	7	0.497	0.153	1.613		0.45	3	5	0.432	0.103	1.811		0.3	2	2	1.06	0.262	4.294		0.32	4	4	0.448	0.119	1.681		0.39	1	3	0.635	0	29661000000		0.94
SOC 4612: COMPUTER OPERATORS
Never	1172	1202	1					707	676	1					465	526	1					835	698	1					337	504	1
Ever	12	9	1.441	0.523	3.971			6	6	0.872	0.24	3.169			6	3	5.645	1.511	21.092	*		9	4	1.437	0.428	4.82			3	5	1.589	0.28	9.025
< 5 years	7	3	4.013	0.441	36.487			3	2	1.93	0.08	46.721			4	1	21.815	4.357	109.214	*		5	1	4.56	0	107580000000			2	2	3.611	0.355	36.774
5+ years	5	6	0.559	0.164	1.91		0.64	3	4	0.498	0.113	2.198		0.43	2	2	1.06	0.262	4.294		0.31	4	3	0.522	0.13	2.101		0.61	1	3	0.635	0	29661000000		0.94
SOC 4613: PERIPHERAL EQUIPMENT OPERATORS
Never	1184	1210						713	681						471	529						844	701						340	509
Ever	0	1						0	1						0	0						0	1						0	0
< 5 years	0	0						0	0						0	0						0	0						0	0
5+ years	0	1						0	1						0	0						0	1						0	0
SOC 462: SECRETARIES, STENOGRAPHERS AND TYPISTS
Never	1064	1062	1					709	670	1					355	392	1					743	603	1					321	459	1
Ever	120	149	0.722	0.537	0.97	*		4	12	0.26	0.097	0.694	*		116	137	0.764	0.548	1.065			101	99	0.673	0.474	0.955	*		19	50	0.774	0.412	1.453
< 5 years	27	49	0.483	0.277	0.842	*		1	9	0.085	0	699168850			26	40	0.567	0.294	1.092			19	34	0.385	0.196	0.758	*		8	15	1.227	0.453	3.326
5+ years	93	100	0.843	0.607	1.172		0.31	3	3	0.657	0.196	2.201		0.14	90	97	0.852	0.597	1.215		0.41	82	65	0.824	0.564	1.203		0.35	11	35	0.594	0.266	1.328		0.22
SOC 4622: SECRETARIES
Never	1081	1086	1					711	676	1					370	410	1					754	616	1					327	470	1
Ever	103	125	0.748	0.543	1.031			2	6	0.399	0.11	1.441			101	119	0.747	0.528	1.057			90	86	0.709	0.495	1.014			13	39	0.74	0.377	1.453
< 5 years	20	42	0.383	0.21	0.7	*		0	4						20	38	0.392	0.2	0.767	*		14	29	0.296	0.149	0.588	*		6	13	1.02	0.388	2.68
5+ years	83	83	0.945	0.649	1.374		0.72	2	2						81	81	0.937	0.629	1.395		0.75	76	57	0.931	0.616	1.409		0.75	7	26	0.608	0.247	1.497		0.28
SOC 4623: STENOGRAPHERS
Never	1180	1200	1					713	681						467	519	1					841	697	1					339	503	1
Ever	4	11	0.485	0.119	1.98			0	1						4	10	0.654	0.165	2.599			3	5	0.484	0.094	2.49			1	6	0.493	0	98060000000
< 5 years	3	4	0.865	0.108	6.902			0	1						3	3	1.761	0.295	10.521			2	2	0.754	0.055	10.243			1	2
5+ years	1	7	0.19	0.031	1.151		0.09	0	0						1	7	0.197	0.032	1.224		0.12	1	3	0.26	0.036	1.893		0.19	0	4
SOC 4624: TYPISTS
Never	1162	1178	1					711	677	1					451	501	1					829	687	1					333	491	1
Ever	22	33	0.734	0.423	1.275			2	5	0.242	0.036	1.635			20	28	0.909	0.513	1.61			15	15	0.774	0.36	1.663			7	18	0.596	0.216	1.645
< 5 years	12	20	0.675	0.304	1.498			1	4	0.196	0	1292960000			11	16	0.887	0.385	2.048			9	12	0.684	0.264	1.769			3	8	0.659	0.155	2.806
5+ years	10	13	0.848	0.333	2.161		0.52	1	1	0.358	0.041	3.118		0.76	9	12	0.944	0.319	2.79		0.86	6	3	1.048	0.214	5.128		0.86	4	10	0.546	0.157	1.902		0.32
SOC 463: GENERAL OFFICE OCCUPATIONS
Never	1091	1139	1					683	661	1					408	478	1					766	652	1					325	487	1
Ever	93	72	1.265	0.864	1.851			30	21	1.445	0.882	2.368			63	51	1.253	0.773	2.031			78	50	1.284	0.845	1.952			15	22	1.088	0.499	2.372
< 5 years	56	39	1.477	0.936	2.33			21	14	1.418	0.79	2.546			35	25	1.624	0.873	3.02			45	30	1.401	0.836	2.347			11	9	1.897	0.602	5.98
5+ years	37	33	1.031	0.575	1.851		0.72	9	7	1.507	0.502	4.525		0.32	28	26	0.971	0.494	1.905		0.92	33	20	1.144	0.602	2.174		0.55	4	13	0.557	0.146	2.128		0.5
SOC 464: INFORMATION CLERKS
Never	1129	1140	1					704	677	1					425	463	1					803	671	1					326	469	1
Ever	55	71	0.881	0.587	1.322			9	5	2.11	0.594	7.487			46	66	0.768	0.472	1.25			41	31	0.887	0.55	1.429			14	40	0.79	0.401	1.557
< 5 years	25	39	0.809	0.469	1.396			5	2	3.758	0.603	23.445			20	37	0.692	0.377	1.27			16	16	0.798	0.401	1.588			9	23	0.814	0.35	1.896
5+ years	30	32	0.955	0.525	1.739		0.8	4	3	1.257	0.258	6.131		0.57	26	29	0.85	0.418	1.726		0.56	25	15	0.961	0.474	1.949		0.85	5	17	0.748	0.27	2.075		0.52
SOC 4642: INTERVIEWING CLERKS
Never	1170	1188	1					711	679	1					459	509	1					835	693	1					335	495	1
Ever	14	23	0.773	0.366	1.634			2	3	0.62	0.041	9.412			12	20	0.812	0.327	2.013			9	9	0.748	0.288	1.941			5	14	0.831	0.269	2.567
< 5 years	8	14	1.012	0.375	2.731			1	2	1.23	0	47756000000			7	12	0.956	0.319	2.865			5	4	1.172	0.249	5.514			3	10	0.893	0.208	3.831
5+ years	6	9	0.587	0.203	1.696		0.34	1	1	0.303	0.046	1.998		0.28	5	8	0.697	0.199	2.436		0.58	4	5	0.554	0.156	1.97		0.38	2	4	0.705	0.171	2.916		0.63
SOC 4643: HOTEL CLERKS
Never	1182	1208	1					711	682						471	526						844	700						338	508	1
Ever	2	3	0.701	0.066	7.398			2	0						0	3						0	2						2	1	16.252	2.477	106.654	*
< 5 years	2	3						2	0						0	3						0	2						2	1
5+ years	0	0						0	0						0	0						0	0						0	0
SOC 4644: RESERVATION AGENTS AND TRANSPORTATION TICKET CLERKS
Never	1176	1203	1					712	680	1					464	523	1					838	699	1					338	504	1
Ever	8	8	1.541	0.44	5.404			1	2	1.951	0.358	10.637			7	6	1.458	0.291	7.306			6	3	1.468	0.252	8.539			2	5	1.36	0.232	7.952
< 5 years	2	2	2.799	0.424	18.494			0	0						2	2	3.686	0.611	22.253			1	0						1	2	1.413	0.242	8.241
5+ years	6	6	1.354	0.313	5.863		0.64	1	2						5	4	1.122	0.157	8.033		0.85	5	3						1	3	1.323	0	57324000000		0.9
SOC 4645: RECEPTIONISTS
Never	1155	1174	1					711	682						444	492	1					818	685	1					337	489	1
Ever	29	37	0.773	0.44	1.356			2	0						27	37	0.679	0.365	1.263			26	17	0.977	0.48	1.987			3	20	0.201	0.053	0.764	*
< 5 years	14	23	0.65	0.319	1.325			1	0						13	23	0.621	0.292	1.319			11	10	0.854	0.343	2.129			3	13
5+ years	15	14	0.964	0.446	2.086		0.73	1	0						14	14	0.766	0.324	1.808		0.41	15	7	1.129	0.464	2.749		0.85	0	7
SOC 4649: INFORMATION CLERKS, NEC
Never	1179	1203	1					711	682						468	521	1					842	698	1					337	505	1
Ever	5	8	0.804	0.254	2.549			2	0						3	8	0.618	0.162	2.362			2	4	0.367	0.072	1.868			3	4	2.416	0.474	12.325
< 5 years	3	4	0.781	0.181	3.359			1	0						2	4	0.738	0.115	4.728			2	3						1	1	6.999	0	88700000000
5+ years	2	4	0.839	0.085	8.27		0.83	1	0						1	4	0.463	0.051	4.24		0.44	0	1						2	3	1.884	0.278	12.773		0.46
SOC 466: CORRESPONDENCE CLERKS AND ORDER CLERKS
Never	1166	1189	1					707	675	1					459	514	1					831	699	1					335	490	1
Ever	18	22	1.034	0.444	2.408			6	7	0.724	0.169	3.107			12	15	1.216	0.411	3.602			13	3	2.768	0.669	11.45			5	19	0.449	0.132	1.525
< 5 years	9	11	1.099	0.361	3.345			3	3	1.782	0.178	17.854			6	8	0.707	0.159	3.134			8	2	2.754	0.36	21.043			1	9	0.287	0	21627000000
5+ years	9	11	0.973	0.277	3.415		0.99	3	4	0.344	0.048	2.441		0.34	6	7	2.232	0.539	9.249		0.34	5	1	2.788	0.428	18.15		0.2	4	10	0.555	0.122	2.531		0.37
SOC 4662: CLASSIFIED-AD CLERKS
Never	1184	1209						713	682						471	527						844	701						340	508
Ever	0	2						0	0						0	2						0	1						0	1
< 5 years	0	2						0	0						0	2						0	1						0	1
5+ years	0	0						0	0						0	0						0	0						0	0
SOC 4663: CORRESPONDENCE CLERKS
Never	1180	1210	1					711	681	1					469	529						842	701	1					338	509
Ever	4	1	2.296	0.349	15.087			2	1	1.106	0.095	12.869			2	0						2	1	1.391	0.206	9.398			2	0
< 5 years	1	0						1	0						0	0						1	0						0	0
5+ years	3	1						1	1						2	0						1	1						2	0
SOC 4664: ORDER CLERKS
Never	1170	1192	1					709	676	1					461	516	1					833	701	1					337	491	1
Ever	14	19	1.074	0.433	2.661			4	6	0.613	0.101	3.732			10	13	1.393	0.421	4.613			11	1	8.832	0	115800000000			3	18	0.251	0.047	1.34
< 5 years	8	9	1.364	0.453	4.109			2	3	1.138	0.071	18.361			6	6	1.305	0.326	5.217			7	1						1	8	0.317	0	31763000000
5+ years	6	10	0.802	0.167	3.85		0.86	2	3	0.325	0.021	5.019		0.44	4	7	1.516	0.219	10.468		0.63	4	0						2	10	0.216	0.029	1.625		0.09
SOC 469: RECORD CLERKS
Never	1157	1161	1					701	667	1					456	494	1					823	675	1					334	486	1
Ever	27	50	0.668	0.411	1.084			12	15	0.796	0.411	1.543			15	35	0.593	0.292	1.205			21	27	0.729	0.42	1.267			6	23	0.493	0.19	1.28
< 5 years	18	32	0.71	0.429	1.176			10	9	0.998	0.502	1.983			8	23	0.561	0.245	1.285			15	17	0.816	0.469	1.422			3	15	0.44	0.107	1.819
5+ years	9	18	0.598	0.234	1.531		0.21	2	6	0.409	0.063	2.662		0.33	7	12	0.635	0.221	1.822		0.3	6	10	0.59	0.188	1.848		0.32	3	8	0.58	0.123	2.739		0.36
SOC 4692: PERSONNEL CLERKS, EXCEPT PAYROLL AND TIMEKEEPING
Never	1179	1200	1					710	677	1					469	523	1					840	695	1					339	505	1
Ever	5	11	0.535	0.169	1.699			3	5	0.499	0.096	2.586			2	6	0.476	0.073	3.111			4	7	0.566	0.164	1.951			1	4	0.342	0	66030000000
< 5 years	3	3	1.004	0.167	6.036			2	2	0.69	0.085	5.608			1	1	1.531	0	7.3634e+16			3	2	1.497	0.269	8.335			0	1
5+ years	2	8	0.301	0.058	1.573		0.15	1	3	0.31	0	5468890000		0.63	1	5	0.252	0.058	1.091		0.09	1	5	0.193	0.043	0.866	*	0.05	1	3
SOC 4694: LIBRARY CLERKS
Never	1181	1205	1					712	679	1					469	526	1					844	698						337	507	1
Ever	3	6	0.887	0.195	4.036			1	3	0.404	0	4750000000			2	3	2.392	0.484	11.821			0	4						3	2	4.099	0.502	33.483
< 5 years	2	5	0.759	0.11	5.239			1	3						1	2	2.766	0.453	16.874			0	4						2	1	7.282	1.005	52.749	*
5+ years	1	1	1.86	0	910183369		0.84	0	0						1	1	1.789	0	29467000000		0.81	0	0						1	1	1.626	0	6665590000		0.88
SOC 4696: FILE CLERKS
Never	1174	1181	1					710	677	1					464	504	1					836	688	1					338	493	1
Ever	10	30	0.364	0.188	0.706	*		3	5	0.447	0.141	1.421			7	25	0.351	0.149	0.828	*		8	14	0.419	0.203	0.865	*		2	16	0.244	0.031	1.921
< 5 years	7	22	0.364	0.18	0.737	*		3	3						4	19	0.291	0.106	0.803	*		6	9	0.452	0.214	0.957	*		1	13	0.188	0	21700000000
5+ years	3	8	0.363	0.091	1.449		0.07	0	2						3	6	0.463	0.095	2.244		0.19	2	5	0.36	0.073	1.775		0.12	1	3	0.408	0	11721000000		0.78
SOC 4699: RECORDS CLERKS, NEC
Never	1175	1206	1					708	680	1					467	526	1					835	699	1					340	507
Ever	9	5	2.503	0.843	7.438			5	2	3.225	0.917	11.345			4	3	1.97	0.403	9.633			9	3	3.3	1.009	10.795	*		0	2
< 5 years	6	3	1.992	0.63	6.294			4	1	3.602	0.822	15.793			2	2	1.122	0.146	8.604			6	3						0	0
5+ years	3	2	4.554	0.802	25.857		0.06	1	1	2.396	0.441	13.026		0.15	2	1	6.843	0.906	51.674		0.11	3	0						0	2
SOC 471: FINANCIAL RECORD PROCESSING OCCUPATIONS
Never	1119	1127	1					698	662	1					421	465	1					795	644	1					324	483	1
Ever	65	84	0.774	0.549	1.092			15	20	0.706	0.374	1.333			50	64	0.827	0.537	1.275			49	58	0.688	0.461	1.025			16	26	1.327	0.626	2.813
< 5 years	30	39	0.786	0.467	1.32			9	9	1.046	0.391	2.799			21	30	0.728	0.374	1.419			21	29	0.597	0.336	1.058			9	10	3.172	1.1	9.145	*
5+ years	35	45	0.764	0.477	1.224		0.21	6	11	0.472	0.182	1.223		0.12	29	34	0.92	0.494	1.712		0.71	28	29	0.78	0.455	1.339		0.26	7	16	0.695	0.235	2.059		0.68
SOC 4712: BOOKKEEPERS AND ACCOUNTING AND AUDITING CLERKS
Never	1136	1156	1					706	670	1					430	486	1					808	664	1					328	492	1
Ever	48	55	0.845	0.564	1.267			7	12	0.507	0.215	1.193			41	43	1.002	0.621	1.617			36	38	0.748	0.47	1.19			12	17	1.623	0.696	3.785
< 5 years	21	27	0.789	0.394	1.583			3	8	0.33	0.078	1.393			18	19	1.056	0.473	2.357			13	20	0.573	0.261	1.259			8	7	2.871	0.993	8.296
5+ years	27	28	0.894	0.504	1.584		0.61	4	4	0.755	0.184	3.099		0.46	23	24	0.961	0.497	1.859		0.92	23	18	0.912	0.503	1.653		0.59	4	10	0.851	0.143	5.051		0.93
SOC 4713: PAYROLL AND TIMEKEEPING CLERKS
Never	1172	1198	1					707	677	1					465	521	1					835	693	1					337	505	1
Ever	12	13	1.2	0.515	2.794			6	5	1.221	0.437	3.414			6	8	1.454	0.421	5.023			9	9	1.23	0.451	3.352			3	4	0.906	0.112	7.352
< 5 years	8	5	2.146	0.65	7.084			5	1	4.639	0.927	23.227			3	4	1.527	0.298	7.824			7	3	2.482	0.702	8.772			1	2	0.643	0	407390000000
5+ years	4	8	0.647	0.138	3.024		0.72	1	4	0.225	0.048	1.048		0.19	3	4	1.388	0.166	11.605		0.71	2	6	0.539	0.051	5.699		0.71	2	2	1.123	0.142	8.87		0.95
SOC 4715: BILLING CLERKS
Never	1177	1193	1					713	680						464	513	1					838	692	1					339	501	1
Ever	7	18	0.384	0.151	0.973	*		0	2						7	16	0.426	0.157	1.153			6	10	0.47	0.154	1.431			1	8	0.155	0.031	0.783	*
< 5 years	5	12	0.438	0.14	1.367			0	1						5	11	0.481	0.142	1.629			4	9	0.392	0.105	1.46			1	3
5+ years	2	6	0.267	0.09	0.795	*	0.02	0	1						2	5	0.289	0.097	0.858	*	0.02	2	1	1.655	0	1475700000		0.45	0	5
SOC 4716: COST AND RATE CLERKS
Never	1183	1209	1					712	680	1					471	529						843	700	1					340	509
Ever	1	2	0.437	0.068	2.806			1	2	0.421	0.07	2.531			0	0						1	2	0.437	0.072	2.646			0	0
< 5 years	0	0						0	0						0	0						0	0						0	0
5+ years	1	2						1	2						0	0						1	2						0	0
SOC 4718: BILLING, POSTING, AND CALCULATING MACHINE OPERATORS
Never	1180	1204	1					712	682						468	522	1					842	696	1					338	508	1
Ever	4	7	0.49	0.13	1.848			1	0						3	7	0.367	0.079	1.713			2	6	0.256	0.049	1.337			2	1	5.451	0.222	134.093
< 5 years	3	6	0.436	0.094	2.018			1	0						2	6	0.29	0.047	1.798			2	5						1	1
5+ years	1	1	0.855	0	5076210000		0.78	0	0						1	1	0.882	0	311820000000		0.82	0	1						1	0
SOC 472: DUPLICATING, MAIL, AND OTHER OFFICE MACHINE OPERATORS
Never	1181	1205	1					713	678						468	527	1					841	698	1					340	507
Ever	3	6	0.625	0.17	2.295			0	4						3	2	1.502	0.292	7.725			3	4	0.713	0.204	2.496			0	2
< 5 years	2	3	0.729	0.108	4.899			0	3						2	0						2	3	0.692	0.123	3.913			0	0
5+ years	1	3	0.476	0.113	2.006		0.3	0	1						1	2						1	1	0.76	0.17	3.4		0.62	0	2
SOC 4722: DUPLICATING MACHINE OPERATORS
Never	1183	1205	1					713	678						470	527	1					843	698	1					340	507
Ever	1	6	0.33	0	1780000000			0	4						1	2	0.929	0	166000000000			1	4	0.369	0	2143730000			0	2
< 5 years	1	3						0	3						1	0						1	3						0	0
5+ years	0	3						0	1						0	2						0	1						0	2
SOC 4723: MAIL PREPARING AND HANDLING MACHINE OPERATORS
Never	1183	1211						713	682						470	529						843	702						340	509
Ever	1	0						0	0						1	0						1	0						0	0
< 5 years	1	0						0	0						1	0						1	0						0	0
5+ years	0	0						0	0						0	0						0	0						0	0
SOC 4729: OFFICE MACHINE OPERATORS, NEC
Never	1183	1211						713	682						470	529						843	702						340	509
Ever	1	0						0	0						1	0						1	0						0	0
< 5 years	0	0						0	0						0	0						0	0						0	0
5+ years	1	0						0	0						1	0						1	0						0	0
SOC 473: COMMUNICATIONS EQUIPMENT OPERATORS
Never	1159	1189	1					710	678	1					449	511	1					828	689	1					331	500	1
Ever	25	22	1.227	0.623	2.42			3	4	0.66	0.092	4.759			22	18	1.473	0.689	3.149			16	13	1.046	0.475	2.307			9	9	1.716	0.53	5.561
< 5 years	9	14	0.773	0.288	2.073			0	2						9	12	0.969	0.355	2.643			7	9	0.731	0.269	1.984			2	5	0.856	0.037	19.728
5+ years	16	8	2.019	0.712	5.727		0.22	3	2						13	6	2.536	0.683	9.412		0.17	9	4	1.62	0.405	6.485		0.56	7	4	2.906	0.681	12.399		0.14
SOC 4732: TELEPHONE OPERATORS
Never	1163	1192	1					712	680	1					451	512	1					830	691	1					333	501	1
Ever	21	19	1.223	0.59	2.536			1	2	0.702	0	20100000000			20	17	1.367	0.63	2.964			14	11	1.015	0.445	2.316			7	8	2.013	0.541	7.494
< 5 years	8	12	0.842	0.316	2.242			0	1						8	11	0.952	0.343	2.64			6	8	0.704	0.236	2.101			2	4	1.744	0.085	35.631
5+ years	13	7	1.865	0.598	5.816		0.32	1	1						12	6	2.145	0.601	7.659		0.25	8	3	1.617	0.354	7.38		0.6	5	4	2.239	0.429	11.675		0.29
SOC 4733: TELEGRAPHERS
Never	1180	1208	1					711	680	1					469	528	1					842	700	1					338	508	1
Ever	4	3	1.243	0.319	4.842			2	2	0.632	0.108	3.71			2	1	3.158	0.667	14.959			2	2	1.277	0.186	8.758			2	1	0.979	0	12455000000
< 5 years	1	2	0.431	0	1232500000			0	1						1	1						1	1	0.986	0	3407110000			0	1
5+ years	3	1	3.051	0	8124500000		0.6	2	1						1	0						1	1	1.609	0	28587000000		0.87	2	0
SOC 4739: COMMUNICATIONS EQUIPMENT OPERATORS, NEC
Never	1183	1211						713	682						470	529						843	702						340	509
Ever	1	0						0	0						1	0						1	0						0	0
< 5 years	1	0						0	0						1	0						1	0						0	0
5+ years	0	0						0	0						0	0						0	0						0	0
SOC 474: MAIL AND MESSAGE DISTRIBUTING OCCUPATIONS
Never	1141	1146	1					684	647	1					457	499	1					828	678	1					313	468	1
Ever	43	65	0.657	0.409	1.055			29	35	0.737	0.4	1.358			14	30	0.52	0.25	1.085			16	24	0.468	0.232	0.947	*		27	41	0.875	0.479	1.598
< 5 years	22	27	0.847	0.444	1.615			16	16	0.931	0.429	2.017			6	11	0.665	0.167	2.652			10	11	0.762	0.323	1.801			12	16	0.892	0.356	2.239
5+ years	21	38	0.52	0.268	1.011		0.05	13	19	0.579	0.268	1.252		0.18	8	19	0.436	0.14	1.356		0.12	6	13	0.266	0.081	0.879	*	0.02	15	25	0.862	0.417	1.783		0.67
SOC 4742: POSTAL CLERKS, EXCEPT MAIL CARRIERS
Never	1163	1176	1					701	667	1					462	509	1					838	696	1					325	480	1
Ever	21	35	0.9	0.468	1.731			12	15	1.062	0.444	2.544			9	20	0.702	0.249	1.982			6	6	1.032	0.25	4.268			15	29	0.827	0.398	1.719
< 5 years	10	10	1.707	0.618	4.714			6	6	1.18	0.332	4.191			4	4	4.402	0.706	27.454			4	2	2.463	0.278	21.821			6	8	1.201	0.319	4.52
5+ years	11	25	0.616	0.255	1.49		0.35	6	9	0.972	0.311	3.034		>0.99	5	16	0.378	0.093	1.546		0.21	2	4	0.437	0.026	7.265		0.65	9	21	0.697	0.298	1.629		0.43
SOC 4743: MAIL CARRIERS, POST OFFICE
Never	1176	1198	1					708	674	1					468	524	1					840	693	1					336	505	1
Ever	8	13	0.347	0.123	0.977	*		5	8	0.35	0.093	1.322			3	5	0.33	0.059	1.849			4	9	0.244	0.059	1.015			4	4	0.658	0.088	4.931
< 5 years	1	4	0.117	0	364710430			0	2						1	2	0.199	0	16358000000			0	2						1	2	0.21	0	25079000000
5+ years	7	9	0.456	0.134	1.552		0.15	5	6						2	3	0.479	0.062	3.692		0.4	4	7						3	2	1.562	0.067	36.44		0.91
SOC 4744: MAIL CLERKS, EXCEPT POST OFFICE
Never	1176	1195	1					707	672	1					469	523	1					841	695	1					335	500	1
Ever	8	16	0.469	0.182	1.209			6	10	0.655	0.216	1.983			2	6	0.181	0.012	2.849			3	7	0.246	0.048	1.256			5	9	0.898	0.295	2.73
< 5 years	7	14	0.518	0.197	1.367			6	8						1	6						3	6						4	8	0.86	0.244	3.027
5+ years	1	2	0.229	0	1042210000		0.33	0	2						1	0						0	1						1	1	1.147	0	70010000000000		0.98
SOC 4745: MESSENGERS
Never	1175	1205	1					704	676	1					471	529						840	697	1					335	508	1
Ever	9	6	1.114	0.388	3.205			9	6	1.138	0.409	3.164			0	0						4	5	0.657	0.176	2.451			5	1	5.285	1.222	22.865	*
< 5 years	5	5	0.846	0.216	3.308			5	5	0.879	0.24	3.225			0	0						3	4	0.585	0.115	2.975			2	1
5+ years	4	1	2.144	0.58	7.927		0.38	4	1	2.106	0.528	8.394		0.39	0	0						1	1	0.953	0.226	4.016		0.67	3	0
SOC 475: MATERIAL RECORDING, SCHEDULING, AND DISTRIBUTING CLERKS
Never	1091	1094	1					641	601	1					450	493	1					774	635	1					317	459	1
Ever	93	117	0.679	0.492	0.936	*		72	81	0.731	0.502	1.066			21	36	0.501	0.257	0.973	*		70	67	0.691	0.466	1.026			23	50	0.582	0.324	1.047
< 5 years	49	64	0.71	0.452	1.114			37	38	0.878	0.529	1.457			12	26	0.359	0.135	0.952	*		35	38	0.642	0.38	1.085			14	26	0.933	0.401	2.17
5+ years	44	53	0.645	0.41	1.014		0.03	35	43	0.612	0.359	1.042		0.06	9	10	0.908	0.36	2.293		0.36	35	29	0.752	0.428	1.321		0.21	9	24	0.33	0.128	0.85	*	0.02
SOC 4751: DISPATCHERS
Never	1169	1204	1					703	677	1					466	527	1					831	696	1					338	508	1
Ever	15	7	1.354	0.593	3.091			10	5	1.454	0.507	4.173			5	2	1.258	0.347	4.562			13	6	1.405	0.595	3.317			2	1	1.019	0	101910000000
< 5 years	7	2	2.819	0.492	16.158			5	1	4.577	0.71	29.494			2	1	1.089	0	205320000000			6	2	2.617	0.435	15.74			1	0
5+ years	8	5	0.874	0.3	2.54		>0.99	5	4	0.747	0.179	3.125		0.89	3	1	1.379	0.346	5.491		0.64	7	4	0.934	0.308	2.832		0.9	1	1
SOC 4752: PRODUCTION AND PLANNING CLERKS
Never	1177	1204	1					707	678	1					470	526	1					839	696	1					338	508	1
Ever	7	7	1.245	0.439	3.528			6	4	1.595	0.448	5.674			1	3	0.464	0.103	2.094			5	6	1.057	0.34	3.288			2	1	3.379	0	47319000000
< 5 years	5	4	1.622	0.531	4.956			4	2	2.296	0.582	9.059			1	2						4	4	1.34	0.412	4.361			1	0
5+ years	2	3	0.676	0.049	9.311		0.91	2	2	0.851	0.055	13.169		0.9	0	1						1	2	0.505	0	20353000000		0.8	1	1
SOC 4753: TRAFFIC, SHIPPING, AND RECEIVING CLERKS
Never	1154	1169	1					693	648	1					461	521	1					823	681	1					331	488	1
Ever	30	42	0.593	0.321	1.097			20	34	0.464	0.226	0.954	*		10	8	1.185	0.319	4.401			21	21	0.588	0.276	1.251			9	21	0.513	0.183	1.434
< 5 years	18	24	0.729	0.337	1.576			12	18	0.663	0.275	1.597			6	6	0.816	0.152	4.384			11	10	0.657	0.238	1.814			7	14	0.739	0.22	2.482
5+ years	12	18	0.465	0.199	1.083		0.07	8	16	0.313	0.117	0.84	*	0.02	4	2	2.153	0.054	85.907		0.65	10	11	0.53	0.202	1.393		0.17	2	7	0.21	0.018	2.462		0.15
SOC 4754: STOCK AND INVENTORY CLERKS
Never	1141	1158	1					676	645	1					465	513	1					812	670	1					329	488	1
Ever	43	53	0.666	0.408	1.089			37	37	0.805	0.466	1.392			6	16	0.265	0.087	0.803	*		32	32	0.657	0.361	1.195			11	21	0.664	0.269	1.641
< 5 years	27	33	0.704	0.389	1.272			22	19	0.935	0.47	1.858			5	14	0.25	0.07	0.896	*		20	22	0.672	0.332	1.357			7	11	0.802	0.209	3.082
5+ years	16	20	0.605	0.272	1.347		0.15	15	18	0.657	0.29	1.491		0.32	1	2	0.391	0	31420000000		0.51	12	10	0.63	0.23	1.727		0.26	4	10	0.507	0.151	1.703		0.26
SOC 4755: METER READERS
Never	1183	1203	1					712	675	1					471	528						843	696	1					340	507	1
Ever	1	8	0.152	0.027	0.86	*		1	7	0.168	0.03	0.932	*		0	1						1	6	0.214	0.036	1.281			0	2
< 5 years	0	4						0	4						0	0						0	3						0	1
5+ years	1	4						1	3						0	1						1	3						0	1
SOC 4756: WEIGHERS, MEASURERS, AND CHECKERS
Never	1183	1208	1					712	681	1					471	527						843	701	1					340	507
Ever	1	3	0.455	0	1770000000			1	1	0.677	0	271000000000000			0	2						1	1	0.594	0	131840000000000			0	2
< 5 years	0	0						0	0						0	0						0	0						0	0
5+ years	1	3						1	1						0	2						1	1						0	2
SOC 4758: EXPEDITERS
Never	1180	1208	1					710	681	1					470	527	1					841	701	1					339	507	1
Ever	4	3	1.32	0.287	6.079			3	1	1.492	0.199	11.188			1	2	0.945	0.154	5.801			3	1	1.461	0.265	8.052			1	2	0.855	0	173120000000
< 5 years	1	3						1	1						0	2						1	1						0	2
5+ years	3	0						2	0						1	0						2	0						1	0
SOC 4759: MATERIAL RECORDING, SCHEDULING, AND DISTRIBUTING CLERKS, NEC
Never	1184	1207						713	681						471	526						844	701						340	506
Ever	0	4						0	1						0	3						0	1						0	3
< 5 years	0	4						0	1						0	3						0	1						0	3
5+ years	0	0						0	0						0	0						0	0						0	0
SOC 478: ADJUSTERS, INVESTIGATORS, AND COLLECTORS
Never	1151	1180	1					698	670	1					453	510	1					823	687	1					328	493	1
Ever	33	31	1.37	0.728	2.58			15	12	1.179	0.485	2.866			18	19	1.769	0.687	4.552			21	15	1.305	0.59	2.887			12	16	1.77	0.589	5.321
< 5 years	14	17	1.047	0.418	2.622			10	7	1.15	0.355	3.729			4	10	0.807	0.115	5.689			10	9	1.149	0.398	3.311			4	8	0.881	0.145	5.36
5+ years	19	14	1.806	0.76	4.293		0.19	5	5	1.236	0.322	4.738		0.71	14	9	2.7	0.747	9.762		0.14	11	6	1.522	0.479	4.829		0.46	8	8	2.824	0.799	9.979		0.12
SOC 4782: INSURANCE ADJUSTERS, EXAMINERS, AND INVESTIGATORS
Never	1175	1197	1					708	677	1					467	520	1					837	697	1					338	500	1
Ever	9	14	0.793	0.29	2.173			5	5	0.918	0.25	3.367			4	9	0.641	0.122	3.358			7	5	0.973	0.244	3.887			2	9	0.752	0.272	2.079
< 5 years	4	7	0.914	0.252	3.316			3	3	0.882	0.206	3.78			1	4	0.801	0.251	2.558			3	2	1.239	0.238	6.439			1	5	0.484	0.117	1.993
5+ years	5	7	0.708	0.176	2.85		0.62	2	2	0.977	0.103	9.28		0.96	3	5	0.61	0.074	5.019		0.64	4	2	0.801	0.115	5.573		0.86	1	5	1.046	0.261	4.185		0.92
SOC 4783: INVESTIGATORS AND ADJUSTERS, EXCEPT INSURANCE
Never	1176	1202	1					709	680	1					467	522	1					838	697	1					338	505	1
Ever	8	9	1.307	0.393	4.35			4	2	2.708	0.225	32.64			4	7	0.756	0.159	3.599			6	5	1.309	0.323	5.298			2	4	1.219	0.166	8.98
< 5 years	5	7	1.127	0.199	6.371			4	0						1	7						4	4	1.168	0.189	7.209			1	3	1.048	0	37773000000
5+ years	3	2	1.777	0.201	15.733		0.57	0	2						3	0						2	1	1.753	0	8136460000		0.75	1	1	1.437	0	57671000000		0.9
SOC 4784: CLERKS, SOCIAL WELFARE
Never	1180	1207	1					711	681	1					469	526	1					843	701	1					337	506	1
Ever	4	4	1.583	0.311	8.057			2	1	2.392	0	13000000000			2	3	1.132	0.143	8.965			1	1	1.903	0	406380000000000			3	3	1.42	0.235	8.583
< 5 years	2	1	3.283	0	2999500000			1	0						1	1	2.349	0	1.5489e+15			0	0						2	1	4.142	0	19129000000
5+ years	2	3	1.1	0.046	26.526		0.88	1	1						1	2	0.575	0	21921000000		0.82	1	1						1	2	0.281	0	3833220000		0.62
SOC 4786: BILL AND ACCOUNT COLLECTORS
Never	1174	1205	1					709	678	1					465	527	1					838	697	1					336	508	1
Ever	10	6	1.429	0.358	5.71			4	4	0.674	0.095	4.769			6	2	3.343	0.228	48.94			6	5	0.963	0.232	4.005			4	1	4.759	0	755250000000
< 5 years	3	5	0.508	0.063	4.133			2	4						1	1	0.884	0	4.5428e+17			3	4	0.628	0.073	5.42			0	1
5+ years	7	1	7.352	0	38829000000		0.22	2	0						5	1	7.768	0	353870000000		0.38	3	1	2.432	0	40279000000		0.68	4	0
SOC 4787: LICENSE CLERKS
Never	1182	1211						713	682						469	529						843	702						339	509
Ever	2	0						0	0						2	0						1	0						1	0
< 5 years	0	0						0	0						0	0						0	0						0	0
5+ years	2	0						0	0						2	0						1	0						1	0
SOC 479: MISCELLANEOUS ADMINISTRATIVE SUPPORT OCCUPATIONS, INCLUDING CLERKS
Never	1121	1124	1					703	667	1					418	457	1					797	655	1					324	469	1
Ever	63	87	0.756	0.515	1.11			10	15	0.679	0.219	2.111			53	72	0.762	0.476	1.218			47	47	0.703	0.442	1.118			16	40	0.853	0.418	1.738
< 5 years	30	42	0.743	0.427	1.294			5	8	0.685	0.141	3.314			25	34	0.771	0.415	1.433			24	25	0.675	0.355	1.281			6	17	0.844	0.278	2.558
5+ years	33	45	0.768	0.453	1.302		0.26	5	7	0.675	0.177	2.57		0.53	28	38	0.753	0.398	1.426		0.34	23	22	0.733	0.383	1.404		0.27	10	23	0.859	0.347	2.128		0.72
SOC 4791: BANK TELLERS
Never	1163	1183	1					712	677	1					451	506	1					828	682	1					335	501	1
Ever	21	28	0.863	0.459	1.623			1	5	0.279	0	3380000000			20	23	0.979	0.484	1.978			16	20	0.699	0.337	1.45			5	8	1.849	0.579	5.911
< 5 years	10	17	0.757	0.313	1.834			1	4						9	13	0.961	0.354	2.61			7	13	0.511	0.184	1.419			3	4	3.911	0.808	18.925
5+ years	11	11	1.01	0.416	2.451		0.9	0	1						11	10	0.997	0.387	2.571		0.98	9	7	1.017	0.344	3.009		0.79	2	4	0.95	0.243	3.712		0.79
SOC 4792: PROOF READERS
Never	1180	1206	1					712	681	1					468	525	1					841	699	1					339	507	1
Ever	4	5	0.639	0.142	2.876			1	1	1.045	0	16500000000			3	4	0.565	0.111	2.873			3	3	0.696	0.11	4.391			1	2	0.423	0.114	1.567
< 5 years	1	5						0	1						1	4						1	3						0	2
5+ years	3	0						1	0						2	0						2	0						1	0
SOC 4793: DATA ENTRY KEYERS
Never	1171	1189	1					710	680	1					461	509	1					832	688	1					339	501	1
Ever	13	22	0.527	0.217	1.282			3	2	1.179	0.155	8.988			10	20	0.41	0.144	1.168			12	14	0.525	0.2	1.381			1	8	0.288	0.063	1.305
< 5 years	6	8	0.564	0.14	2.264			2	1	1.739	0	5748380000			4	7	0.416	0.074	2.332			5	5	0.485	0.101	2.334			1	3
5+ years	7	14	0.505	0.159	1.607		0.21	1	1	0.899	0	17983000000		0.99	6	13	0.406	0.108	1.522		0.15	7	9	0.549	0.162	1.868		0.29	0	5
SOC 4794: STATISTICAL CLERKS
Never	1182	1204	1					712	679	1					470	525	1					843	701	1					339	503	1
Ever	2	7	0.364	0.043	3.076			1	3	0.169	0	4380000000			1	4	0.821	0.169	3.996			1	1	0.6	0	27504000000			1	6	0.302	0	32424000000
< 5 years	1	2	1.519	0	6946690000			1	0						0	2						0	0						1	2
5+ years	1	5	0.205	0.023	1.811		0.17	0	3						1	2						1	1						0	4
SOC 4795: TEACHERS AIDES
Never	1166	1192	1					713	680						453	512	1					831	697	1					335	495	1
Ever	18	19	1.282	0.628	2.617			0	2						18	17	1.466	0.686	3.133			13	5	1.783	0.624	5.095			5	14	0.778	0.234	2.585
< 5 years	11	11	1.098	0.446	2.702			0	2						11	9	1.273	0.473	3.426			10	5						1	6	0.271	0.067	1.098
5+ years	7	8	1.808	0.628	5.207		0.28	0	0						7	8	1.932	0.67	5.57		0.2	3	0						4	8	1.302	0.285	5.946		0.88
SOC 4799: ADMINISTRATIVE SUPPORT OCCUPATIONS, INCLUDING CLERICAL, NEC
Never	1178	1198	1					709	679	1					469	519	1					841	693	1					337	505	1
Ever	6	13	0.417	0.151	1.15			4	3	1.127	0.259	4.896			2	10	0.167	0.026	1.054			3	9	0.258	0.073	0.908	*		3	4	1.428	0.379	5.385
< 5 years	2	6	0.427	0.051	3.55			1	1	0.798	0	20880000000			1	5	0.301	0.083	1.092			2	3	0.537	0.059	4.882			0	3
5+ years	4	7	0.412	0.123	1.375		0.12	3	2	1.341	0.28	6.423		0.74	1	5	0.113	0	18533000000		0.54	1	6	0.135	0	1998570000		0.35	3	1
SOC 50: PRIVATE HOUSEHOLD OCCUPATIONS
Never	1159	1176	1					713	680						446	496	1					833	696	1					326	480	1
Ever	25	35	1.117	0.629	1.984			0	2						25	33	1.23	0.658	2.3			11	6	1.432	0.497	4.12			14	29	1.079	0.501	2.321
< 5 years	14	21	1.057	0.52	2.145			0	1						14	20	1.198	0.555	2.587			6	3	1.344	0.398	4.537			8	18	1.039	0.409	2.64
5+ years	11	14	1.207	0.489	2.979		0.67	0	1						11	13	1.275	0.483	3.369		0.58	5	3	1.536	0.275	8.568		0.59	6	11	1.14	0.351	3.695		0.82
SOC 502: DAY WORKERS
Never	1178	1202	1					713	682						465	520	1					840	699	1					338	503	1
Ever	6	9	0.798	0.277	2.299			0	0						6	9	0.78	0.266	2.283			4	3	1.143	0.237	5.514			2	6	0.507	0.145	1.776
< 5 years	3	4	0.709	0.136	3.687			0	0						3	4	0.69	0.137	3.472			3	2	0.922	0.17	5.016			0	2
5+ years	3	5	0.912	0.179	4.652		0.84	0	0						3	5	0.893	0.164	4.86		0.82	1	1	2.017	0	22577000000		0.56	2	4
SOC 505: HOUSEKEEPERS AND BUTLERS
Never	1180	1208	1					713	682						467	526	1					843	702						337	506	1
Ever	4	3	3.438	0.597	19.797			0	0						4	3	3.725	0.568	24.414			1	0						3	3	2.628	0.309	22.364
< 5 years	3	1	7.021	1.138	43.329	*		0	0						3	1	7.457	1.174	47.367	*		1	0						2	1	3.914	0.312	49.062
5+ years	1	2	1.372	0	13452000000		0.7	0	0						1	2	1.475	0	1203200000000		0.69	0	0						1	2	1.772	0	839090000000		0.74
SOC 506: CHILD CARE WORKERS, PRIVATE HOUSEHOLD
Never	1177	1195	1					713	681						464	514	1					842	700	1					335	495	1
Ever	7	16	0.756	0.289	1.98			0	1						7	15	0.754	0.269	2.118			2	2	0.651	0.067	6.305			5	14	0.932	0.301	2.89
< 5 years	5	11	0.907	0.266	3.088			0	0						5	11	0.849	0.237	3.049			1	0						4	11	0.925	0.224	3.825
5+ years	2	5	0.552	0.103	2.95		0.47	0	1						2	4	0.593	0.082	4.294		0.57	1	2						1	3	0.955	0.182	5.016		0.92
SOC 507: PRIVATE HOUSEHOLD CLEANERS AND SERVANTS
Never	1174	1201	1					713	681						461	520	1					840	701	1					334	500	1
Ever	10	10	1.791	0.673	4.765			0	1						10	9	2.474	0.92	6.647			4	1	2.545	0.446	14.51			6	9	1.69	0.465	6.134
< 5 years	5	8	1.222	0.358	4.172			0	1						5	7	1.829	0.512	6.529			1	1						4	7	1.654	0.401	6.818
5+ years	5	2	4.396	0.704	27.45		0.1	0	0						5	2	4.353	0.715	26.509		0.08	3	0						2	2	1.808	0.078	42.138		0.58
SOC 51: PROTECTIVE SERVICE OCCUPATIONS
Never	1109	1144	1					646	630	1					463	514	1					803	677	1					306	467	1
Ever	75	67	1.194	0.755	1.889			67	52	1.246	0.773	2.009			8	15	0.79	0.195	3.198			41	25	1.371	0.719	2.612			34	42	0.9	0.523	1.548
< 5 years	24	34	0.724	0.373	1.407			19	24	0.694	0.337	1.429			5	10	0.815	0.164	4.04			15	12	0.943	0.368	2.414			9	22	0.406	0.171	0.965	*
5+ years	51	33	1.647	0.955	2.84		0.1	48	28	1.694	0.97	2.961		0.09	3	5	0.737	0.048	11.348		0.78	26	13	1.784	0.768	4.141		0.19	25	20	1.383	0.704	2.718		0.45
SOC 511: SUPERVISORS: SERVICE OCCUPATIONS, PROTECTIVE
Never	1179	1209	1					709	680	1					470	529						842	701	1					337	508	1
Ever	5	2	3.842	0.768	19.206			4	2	2.997	0.536	16.772			1	0						2	1	6.349	0	54473000000			3	1	1.5	0.268	8.391
< 5 years	1	0						1	0						0	0						1	0						0	0
5+ years	4	2						3	2						1	0						1	1						3	1
SOC 5111: SUPERVISORS, FIREFIGHTING AND FIRE PREVENTION OCCUPATIONS
Never	1183	1210	1					712	681	1					471	529						843	702						340	508
Ever	1	1	1.589	0	4280000000			1	1	1.528	0	34500000000			0	0						1	0						0	1
< 5 years	0	0						0	0						0	0						0	0						0	0
5+ years	1	1						1	1						0	0						1	0						0	1
SOC 5112: SUPERVISORS, POLICE AND DETECTIVES
Never	1183	1210	1					712	681	1					471	529						843	701	1					340	509
Ever	1	1	3.766	0	143000000000000			1	1	3.223	0	357000000000000			0	0						1	1	4.166	0	606160000000000			0	0
< 5 years	1	0						1	0						0	0						1	0						0	0
5+ years	0	1						0	1						0	0						0	1						0	0
SOC 5113: SUPERVISORS GUARDS
Never	1181	1211						711	682						470	529						844	702						337	509
Ever	3	0						2	0						1	0						0	0						3	0
< 5 years	0	0						0	0						0	0						0	0						0	0
5+ years	3	0						2	0						1	0						0	0						3	0
SOC 512: FIREFIGHTING AND FIRE PREVENTION OCCUPATIONS
Never	1176	1204	1					705	675	1					471	529						839	698	1					337	506	1
Ever	8	7	1.413	0.428	4.659			8	7	1.348	0.414	4.387			0	0						5	4	1.438	0.275	7.535			3	3	0.965	0.187	4.989
< 5 years	3	1	3.202	0	8769680000			3	1	2.985	0	55615000000			0	0						1	1	1.29	0	778990000000000			2	0
5+ years	5	6	1.104	0.253	4.816		0.81	5	6	1.063	0.248	4.562		0.86	0	0						4	3	1.481	0.194	11.302		0.69	1	3
SOC 5123: FIREFIGHTING OCCUPATIONS
Never	1176	1204	1					705	675	1					471	529						839	698	1					337	506	1
Ever	8	7	1.413	0.428	4.659			8	7	1.348	0.414	4.387			0	0						5	4	1.438	0.275	7.535			3	3	0.965	0.187	4.989
< 5 years	3	1	3.202	0	8769680000			3	1	2.985	0	55615000000			0	0						1	1	1.29	0	778990000000000			2	0
5+ years	5	6	1.104	0.253	4.816		0.81	5	6	1.063	0.248	4.562		0.86	0	0						4	3	1.481	0.194	11.302		0.69	1	3
SOC 513: POLICE AND DETECTIVES
Never	1162	1195	1					691	670	1					471	525						829	695	1					333	500	1
Ever	22	16	1.793	0.831	3.87			22	12	1.841	0.823	4.121			0	4						15	7	2.061	0.676	6.286			7	9	1.386	0.531	3.623
< 5 years	3	3	1.116	0.119	10.432			3	2	1.226	0.161	9.338			0	1						2	2	0.838	0.05	13.981			1	1	9.519	0	1786500000000
5+ years	19	13	1.969	0.888	4.369		0.1	19	10	2.004	0.837	4.799		0.12	0	3						13	5	2.611	0.706	9.657		0.15	6	8	1.195	0.441	3.237		0.67
SOC 5132: POLICE AND DETECTIVES, PUBLIC SERVICE
Never	1166	1198	1					695	671	1					471	527						831	695	1					335	503	1
Ever	18	13	1.71	0.715	4.091			18	11	1.705	0.692	4.201			0	2						13	7	1.905	0.596	6.082			5	6	1.372	0.38	4.949
< 5 years	3	2	1.165	0.119	11.418			3	2	1.222	0.161	9.288			0	0						2	2	0.836	0.05	13.944			1	0
5+ years	15	11	1.864	0.743	4.675		0.19	15	9	1.847	0.678	5.027		0.23	0	2						11	5	2.392	0.617	9.279		0.21	4	6
SOC 5133: CORRECTIONAL INSTITUTION OFFICERS
Never	1181	1207	1					710	680	1					471	527						843	702						338	505	1
Ever	3	4	1.351	0.297	6.14			3	2	1.558	0.253	9.616			0	2						1	0						2	4	0.702	0.156	3.156
< 5 years	0	1						0	0						0	1						0	0						0	1
5+ years	3	3						3	2						0	1						1	0						2	3
SOC 5134: SHERIFFS, BAILIFFS, AND OTHER LAW ENFORCEMENT OFFICERS
Never	1181	1211						710	682						471	529						842	702						339	509
Ever	3	0						3	0						0	0						2	0						1	0
< 5 years	0	0						0	0						0	0						0	0						0	0
5+ years	3	0						3	0						0	0						2	0						1	0
SOC 514: GUARDS
Never	1133	1161	1					669	644	1					464	517	1					817	683	1					316	478	1
Ever	51	50	0.969	0.56	1.677			44	38	1.024	0.575	1.823			7	12	0.724	0.163	3.207			27	19	1.085	0.501	2.35			24	31	0.781	0.426	1.432
< 5 years	23	34	0.645	0.333	1.248			18	24	0.605	0.294	1.246			5	10	0.776	0.161	3.74			15	12	0.869	0.34	2.224			8	22	0.346	0.139	0.857	*
5+ years	28	16	1.583	0.748	3.35		0.37	26	14	1.736	0.805	3.744		0.26	2	2	0.577	0.015	22.137		0.71	12	7	1.478	0.507	4.307		0.55	16	9	1.672	0.646	4.323		0.46
SOC 5142: CROSSING GUARDS
Never	1183	1208	1					713	682						470	526	1					843	702						340	506
Ever	1	3	1.446	0.191	10.951			0	0						1	3	1.384	0.191	9.998			1	0						0	3
< 5 years	1	2						0	0						1	2						1	0						0	2
5+ years	0	1						0	0						0	1						0	0						0	1
SOC 5144: GUARDS AND POLICE, EXCEPT PUBLIC SERVICE
Never	1139	1169	1					671	646	1					468	523	1					822	686	1					317	483	1
Ever	45	42	0.989	0.573	1.706			42	36	0.979	0.543	1.765			3	6	1.371	0.332	5.665			22	16	1.069	0.494	2.315			23	26	0.838	0.437	1.606
< 5 years	19	28	0.626	0.324	1.21			18	22	0.65	0.309	1.363			1	6						11	10	0.752	0.292	1.935			8	18	0.433	0.148	1.265
5+ years	26	14	1.644	0.771	3.504		0.33	24	14	1.503	0.7	3.225		0.44	2	0						11	6	1.654	0.562	4.863		0.46	15	8	1.554	0.593	4.069		0.53
SOC 5149: PROTECTIVE SERVICE OCCUPATIONS, NEC
Never	1178	1206	1					710	680	1					468	526	1					840	699	1					338	507	1
Ever	6	5	0.972	0.163	5.803			3	2	4.166	0.354	49.027			3	3	0.309	0.024	3.911			4	3	0.728	0.067	7.858			2	2	2.348	0.14	39.33
< 5 years	4	4	0.782	0.101	6.088			1	2						3	2						3	2	0.779	0.048	12.546			1	2
5+ years	2	1	1.489	0.039	56.184		0.88	2	0						0	1						1	1	0.638	0	71379000000		0.87	1	0
SOC 52: SERVICE OCCUPATIONS, EXCEPT PRIVATE HOUSEHOLD AND PROTECTIVE
Never	811	800	1					547	499	1					264	301	1					614	521	1					197	279	1
Ever	373	411	0.94	0.774	1.141			166	183	0.888	0.679	1.162			207	228	0.984	0.731	1.326			230	181	0.927	0.71	1.209			143	230	1.003	0.71	1.419
< 5 years	157	205	0.804	0.637	1.014			79	100	0.807	0.577	1.129			78	105	0.776	0.537	1.121			105	104	0.767	0.552	1.066			52	101	0.889	0.58	1.362
5+ years	216	206	1.096	0.843	1.424		0.48	87	83	0.991	0.679	1.446		0.91	129	123	1.205	0.835	1.739		0.26	125	77	1.155	0.815	1.636		0.44	91	129	1.097	0.721	1.67		0.62
SOC 521: FOOD AND BEVERAGE PREPARATION AND SERVICE OCCUPATIONS
Never	985	1013	1					630	599	1					355	414	1					710	608	1					275	405	1
Ever	199	198	1.022	0.822	1.272			83	83	1.055	0.746	1.492			116	115	0.958	0.668	1.376			134	94	1.056	0.799	1.394			65	104	0.99	0.685	1.43
< 5 years	104	126	0.822	0.624	1.083			50	55	0.868	0.578	1.303			54	71	0.749	0.486	1.153			73	62	0.862	0.608	1.223			31	64	0.715	0.458	1.117
5+ years	95	72	1.398	0.975	2.005		0.1	33	28	1.463	0.83	2.578		0.25	62	44	1.312	0.761	2.26		0.4	61	32	1.446	0.908	2.301		0.15	34	40	1.475	0.906	2.403		0.18
SOC 5211: SUPERVISORS, FOOD/BEVERAGE PREPARATION AND SERVICE OCCUPATIONS
Never	1173	1201	1					706	678	1					467	523	1					837	698	1					336	503	1
Ever	11	10	1.785	0.754	4.228			7	4	2.481	0.816	7.543			4	6	1.139	0.331	3.926			7	4	2.305	0.582	9.126			4	6	1.411	0.418	4.76
< 5 years	6	4	2.787	0.781	9.942			4	1	6.802	1.084	42.692	*		2	3	1.505	0.29	7.805			5	1	12.656	0	4332700000			1	3	0.551	0	10551000000
5+ years	5	6	1.367	0.4	4.668		0.47	3	3	1.654	0.381	7.184		0.35	2	3	0.894	0.123	6.499		0.97	2	3	0.996	0.076	13.111		0.77	3	3	2.16	0.467	9.987		0.36
SOC 5212: BARTENDERS
Never	1171	1200	1					707	677	1					464	523	1					834	696	1					337	504	1
Ever	13	11	1.396	0.645	3.019			6	5	1.082	0.348	3.368			7	6	1.839	0.405	8.347			10	6	1.565	0.755	3.245			3	5	1.261	0.104	15.233
< 5 years	8	6	1.394	0.401	4.841			4	4	0.793	0.172	3.648			4	2	5.62	0.721	43.781			5	4	1.161	0.315	4.278			3	2
5+ years	5	5	1.399	0.517	3.781		0.38	2	1	2.567	0.395	16.684		0.41	3	4	0.843	0.144	4.92		0.94	5	2	2.275	0.852	6.073		0.07	0	3
SOC 5213: WAITERS AND WAITRESSES
Never	1116	1153	1					707	671	1					409	482	1					793	668	1					323	485	1
Ever	68	58	1.081	0.717	1.629			6	11	0.628	0.201	1.961			62	47	1.183	0.734	1.907			51	34	1.014	0.634	1.621			17	24	1.313	0.69	2.5
< 5 years	34	35	0.89	0.553	1.433			3	5	0.653	0.125	3.406			31	30	0.931	0.532	1.629			26	20	0.876	0.519	1.478			8	15	0.805	0.352	1.841
5+ years	34	23	1.371	0.721	2.606		0.39	3	6	0.609	0.132	2.809		0.48	31	17	1.667	0.775	3.585		0.22	25	14	1.23	0.609	2.483		0.64	9	9	2.135	0.782	5.828		0.16
SOC 5214: COOKS, EXCEPT SHORT ORDER
Never	1131	1157	1					683	653	1					448	504	1					815	680	1					316	477	1
Ever	53	54	0.936	0.593	1.478			30	29	0.983	0.499	1.937			23	25	0.809	0.4	1.636			29	22	0.775	0.407	1.478			24	32	1.316	0.766	2.262
< 5 years	31	40	0.701	0.404	1.216			18	23	0.701	0.329	1.494			13	17	0.634	0.27	1.489			19	18	0.597	0.292	1.219			12	22	0.944	0.453	1.967
5+ years	22	14	1.646	0.719	3.77		0.41	12	6	1.96	0.593	6.475		0.4	10	8	1.273	0.339	4.779		0.92	10	4	1.486	0.341	6.476		0.86	12	10	2.053	0.931	4.528		0.09
SOC 5215: SHORT-ORDER COOKS
Never	1178	1205	1					708	678	1					470	527	1					840	701	1					338	504	1
Ever	6	6	1.238	0.346	4.424			5	4	1.737	0.305	9.888			1	2	0.487	0.062	3.838			4	1	3.553	0	54285000000			2	5	0.389	0.091	1.657
< 5 years	4	4	1.11	0.223	5.524			4	3	1.678	0.219	12.865			0	1						3	1						1	3	0.279	0.044	1.783
5+ years	2	2	1.682	0.337	8.4		0.55	1	1	2.085	0.332	13.074		0.44	1	1						1	0						1	2	0.646	0.111	3.768		0.39
SOC 5216: FOOD COUNTER, FOUNTAIN AND RELATED OCCUPATIONS
Never	1165	1178	1					709	672	1					456	506	1					831	685	1					334	493	1
Ever	19	33	0.528	0.29	0.96	*		4	10	0.379	0.107	1.349			15	23	0.596	0.262	1.357			13	17	0.493	0.236	1.029			6	16	0.64	0.201	2.032
< 5 years	14	28	0.509	0.262	0.987	*		3	9	0.334	0.069	1.611			11	19	0.635	0.255	1.584			11	15	0.491	0.229	1.055			3	13	0.507	0.109	2.347
5+ years	5	5	0.616	0.126	3.015		0.18	1	1	0.807	0	14729000000		0.27	4	4	0.475	0.062	3.654		0.28	2	2	0.505	0.008	31.151		0.28	3	3	0.975	0.195	4.874		0.74
SOC 5217: KITCHEN WORKERS, FOOD PREPARATION
Never	1170	1200	1					707	679	1					463	521	1					830	696	1					340	504
Ever	14	11	1.158	0.543	2.469			6	3	1.789	0.28	11.424			8	8	0.924	0.356	2.396			14	6	1.695	0.733	3.915			0	5
< 5 years	6	7	0.881	0.368	2.112			2	1	3.252	0	31767000000			4	6	0.533	0.209	1.358			6	3	1.375	0.522	3.62			0	4
5+ years	8	4	1.518	0.393	5.864		0.57	4	2	1.399	0.129	15.156		0.73	4	2	1.957	0.229	16.697		0.62	8	3	2.044	0.462	9.046		0.31	0	1
SOC 5218: WAITERS/WAITRESSES ASSISTANTS
Never	1175	1198	1					707	672	1					468	526	1					837	698	1					338	500	1
Ever	9	13	0.823	0.355	1.912			6	10	0.727	0.254	2.077			3	3	1.002	0.147	6.826			7	4	1.507	0.433	5.242			2	9	0.308	0.074	1.272
< 5 years	8	13						5	10						3	3						6	4						2	9
5+ years	1	0						1	0						0	0						1	0						0	0
SOC 5219: MISCELLANEOUS FOOD AND BEVERAGE PREPARATION OCCUPATIONS
Never	1148	1174	1					691	659	1					457	515	1					826	687	1					322	487	1
Ever	36	37	1.125	0.66	1.917			22	23	1.145	0.657	1.994			14	14	1.077	0.364	3.187			18	15	1.135	0.464	2.776			18	22	1.131	0.561	2.28
< 5 years	30	30	1.134	0.643	2.001			21	17	1.353	0.766	2.389			9	13	0.748	0.21	2.664			15	15						15	15	1.513	0.651	3.517
5+ years	6	7	1.074	0.364	3.168		0.75	1	6	0.338	0.06	1.913		0.54	5	1	6.919	0	93798000000		0.21	3	0						3	7	0.457	0.118	1.78		0.47
SOC 523: HEALTH SERVICE OCCUPATIONS
Never	1108	1113	1					700	666	1					408	447	1					798	667	1					310	446	1
Ever	76	98	0.931	0.66	1.312			13	16	0.646	0.308	1.355			63	82	1.044	0.692	1.575			46	35	0.997	0.658	1.511			30	63	0.862	0.466	1.595
< 5 years	37	43	1.008	0.632	1.61			6	10	0.514	0.206	1.283			31	33	1.303	0.719	2.36			21	15	1.044	0.603	1.809			16	28	0.967	0.401	2.33
5+ years	39	55	0.869	0.542	1.394		0.57	7	6	0.895	0.241	3.326		0.66	32	49	0.887	0.528	1.489		0.71	25	20	0.96	0.514	1.792		0.91	14	35	0.768	0.353	1.671		0.51
SOC 5232: DENTAL ASSISTANTS
Never	1174	1206	1					713	682						461	524	1					835	701	1					339	505	1
Ever	10	5	2.084	0.54	8.036			0	0						10	5	2.354	0.537	10.319			9	1	5.184	1.484	18.108	*		1	4	0.172	0	23075000000
< 5 years	5	3	1.812	0.109	30.22			0	0						5	3	2.051	0.096	43.772			4	0						1	3
5+ years	5	2	2.36	0.595	9.368		0.19	0	0						5	2	2.656	0.564	12.518		0.18	5	1						0	1
SOC 5233: HEALTH AIDES, EXCEPT NURSING
Never	1167	1186	1					709	675	1					458	511	1					831	687	1					336	499	1
Ever	17	25	0.621	0.342	1.127			4	7	0.395	0.102	1.531			13	18	0.675	0.318	1.436			13	15	0.58	0.306	1.1			4	10	0.718	0.162	3.187
< 5 years	7	17	0.336	0.165	0.682	*		2	5	0.274	0.045	1.685			5	12	0.348	0.127	0.957	*		6	11	0.323	0.137	0.761	*		1	6	0.354	0	24104000000
5+ years	10	8	1.283	0.459	3.586		0.95	2	2	0.775	0.048	12.579		0.55	8	6	1.354	0.41	4.476		0.91	7	4	1.377	0.36	5.261		0.93	3	4	1.079	0.137	8.472		0.96
SOC 5236: NURSING AIDES, ORDERLIES, AND ATTENDANTS
Never	1130	1138	1					704	673	1					426	465	1					817	681	1					313	457	1
Ever	54	73	0.986	0.639	1.52			9	9	0.857	0.318	2.308			45	64	1.056	0.635	1.755			27	21	0.979	0.537	1.784			27	52	1.086	0.566	2.085
< 5 years	27	28	1.428	0.801	2.548			4	5	0.78	0.205	2.973			23	23	1.817	0.901	3.665			12	5	1.791	0.676	4.747			15	23	1.309	0.573	2.99
5+ years	27	45	0.754	0.413	1.378		0.44	5	4	0.958	0.192	4.773		0.9	22	41	0.754	0.389	1.46		0.49	15	16	0.714	0.325	1.569		0.49	12	29	0.892	0.374	2.124		0.86
SOC 524: CLEANING AND BUILDING SERVICE OCCUPATIONS, EXCEPT PRIVATE HOUSEHOLD
Never	1071	1088	1					645	604	1					426	484	1					793	672	1					278	416	1
Ever	113	123	1.136	0.852	1.514			68	78	0.928	0.642	1.34			45	45	1.808	1.1	2.972	*		51	30	1.236	0.746	2.049			62	93	1.147	0.765	1.719
< 5 years	54	63	1.162	0.759	1.781			34	42	0.954	0.58	1.572			20	21	1.883	0.945	3.752			28	19	1.28	0.704	2.326			26	44	1.132	0.583	2.196
5+ years	59	60	1.109	0.756	1.628		0.53	34	36	0.897	0.548	1.469		0.65	25	24	1.752	0.895	3.429		0.07	23	11	1.177	0.529	2.622		0.6	36	49	1.159	0.714	1.881		0.53
SOC 5241: SUPERVISORS, CLEANING AND BUILDING SERVICE WORKERS
Never	1169	1200	1					705	677	1					464	523	1					836	699	1					333	501	1
Ever	15	11	1.211	0.541	2.709			8	5	1.104	0.351	3.475			7	6	1.402	0.646	3.042			8	3	1.538	0.417	5.667			7	8	1.103	0.398	3.053
< 5 years	4	3	1.213	0.308	4.779			2	3	0.657	0.156	2.761			2	0						2	1	1.075	0.196	5.887			2	2	1.245	0.152	10.22
5+ years	11	8	1.21	0.523	2.799		0.65	6	2	1.461	0.343	6.227		0.67	5	6						6	2	1.786	0.351	9.096		0.489	5	6	1.063	0.32	3.533		0.9
SOC 5242: MAIDS AND HOUSEMEN
Never	1158	1180	1					708	675	1					450	505	1					835	699	1					323	481	1
Ever	26	31	1.246	0.676	2.297			5	7	0.748	0.207	2.708			21	24	1.451	0.758	2.78			9	3	2.199	0.499	9.693			17	28	1.214	0.575	2.56
< 5 years	14	18	1.331	0.622	2.845			3	4	0.938	0.194	4.538			11	14	1.429	0.615	3.317			5	2	1.213	0.308	4.782			9	16	1.523	0.599	3.87
5+ years	12	13	1.155	0.467	2.86		0.66	2	3	0.569	0.054	6.038		0.63	10	10	1.479	0.483	4.53		0.41	4	1	3.804	0	35878000000		0.58	8	12	0.9	0.31	2.614		0.99
SOC 5244: JANITORS AND CLEANERS
Never	1104	1130	1					655	617	1					449	513	1					808	678	1					296	452	1
Ever	80	81	1.123	0.788	1.6			58	65	0.933	0.622	1.399			22	16	2.829	1.193	6.708	*		36	24	1.037	0.598	1.801			44	57	1.265	0.778	2.058
< 5 years	39	44	1.022	0.644	1.621			29	36	0.892	0.529	1.503			10	8	2.213	0.742	6.597			22	16	1.126	0.598	2.121			17	28	0.958	0.442	2.076
5+ years	41	37	1.252	0.76	2.063		0.38	29	29	0.989	0.567	1.725		0.9	12	8	3.319	0.953	11.558		0.04	14	8	0.896	0.365	2.202		0.89	27	29	1.58	0.882	2.83		0.14
SOC 5245: ELEVATOR OPERATORS
Never	1183	1208	1					713	682						470	526	1					844	702						339	506	1
Ever	1	3	0.801	0	19600000000			0	0						1	3	0.777	0	768000000000			0	0						1	3	0.847	0	120800000000
< 5 years	1	3						0	0						1	3						0	0						1	3
5+ years	0	0						0	0						0	0						0	0						0	0
SOC 5249: CLEANING AND BUILDING SERVICE OCCUPATIONS, NEC
Never	1182	1206	1					711	678	1					471	528						842	701	1					340	505
Ever	2	5	0.809	0.084	7.796			2	4	0.868	0.084	8.938			0	1						2	1	8.135	0.691	95.749			0	4
< 5 years	2	3						2	2						0	1						2	1						0	2
5+ years	0	2						0	2						0	0						0	0						0	2
SOC 525-526: PERSONAL SERVICE OCCUPATIONS
Never	1117	1104	1					686	644	1					431	460	1					802	649	1					315	455	1
Ever	67	107	0.65	0.47	0.91	*		27	38	0.64	0.38	1.09			40	69	0.65	0.41	1.03			42	53	0.613	0.399	0.942	*		25	54	0.717	0.415	1.238
< 5 years	37	72	0.572	0.37	0.884	*		17	27	0.632	0.333	1.197			20	45	0.5	0.273	0.915	*		27	38	0.588	0.348	0.991	*		10	34	0.5	0.226	1.107
5+ years	30	35	0.822	0.485	1.393		0.18	10	11	0.66	0.226	1.928		0.26	20	24	0.96	0.501	1.841		0.54	15	15	0.676	0.324	1.411		0.12	15	20	1.048	0.493	2.227		0.86
SOC 5251: SUPERVISORS, PERSONAL SERVICE OCCUPATIONS
Never	1180	1208	1					712	681	1					468	527	1					842	700	1					338	508	1
Ever	4	3	0.847	0.18	3.986			1	1	1.184	0	763000000000000			3	2	0.724	0.149	3.523			2	2	0.448	0.117	1.715			2	1	2.291	0	145300000000
< 5 years	1	1	0.624	0	3137020000			0	0						1	1	0.61	0	177310000000			0	1						1	0
5+ years	3	2	1.034	0.118	9.08		0.98	1	1						2	1	0.873	0.231	3.3		0.74	2	1						1	1
SOC 5252: BARBERS
Never	1182	1210	1					711	681	1					471	529						844	701						338	509
Ever	2	1	1.601	0.251	10.206			2	1	1.529	0.25	9.359			0	0						0	1						2	0
< 5 years	0	0						0	0						0	0						0	0						0	0
5+ years	2	1						2	1						0	0						0	1						2	0
SOC 5253: HAIRDRESSERS AND COSMETOLOGISTS
Never	1169	1195	1					710	679	1					459	516	1					831	692	1					338	503	1
Ever	15	16	1.164	0.611	2.219			3	3	2.08	0.374	11.567			12	13	1.018	0.453	2.287			13	10	1.118	0.516	2.422			2	6	1.201	0.411	3.512
< 5 years	7	7	1.08	0.315	3.703			2	1	4.103	0	55519000000			5	6	0.767	0.19	3.095			7	5	1.192	0.311	4.57			0	2
5+ years	8	9	1.257	0.532	2.968		0.56	1	2	1.138	0.171	7.585		0.66	7	7	1.351	0.427	4.268		0.67	6	5	1.028	0.332	3.186		0.89	2	4
SOC 5254: ATTENDANTS, AMUSEMENT AND RECREATION FACILITIES
Never	1176	1201	1					705	672	1					471	529						838	696	1					338	505	1
Ever	8	10	0.63	0.251	1.584			8	10	0.625	0.255	1.537			0	0						6	6	0.651	0.218	1.941			2	4	0.574	0.113	2.918
< 5 years	6	9	0.525	0.194	1.422			6	9	0.525	0.197	1.403			0	0						4	6						2	3
5+ years	2	1	2.32	0	2759640000		0.87	2	1	2.202	0	16988000000		0.83	0	0						2	0						0	1
SOC 5255: GUIDES
Never	1183	1207	1					712	680	1					471	527						843	699	1					340	508
Ever	1	4	0.294	0.044	1.949			1	2	0.401	0.029	5.582			0	2						1	3	0.377	0.05	2.832			0	1
< 5 years	1	3						1	1						0	2						1	2						0	1
5+ years	0	1						0	1						0	0						0	1						0	0
SOC 5256: USHERS
Never	1180	1206	1					711	677	1					469	529						840	697	1					340	509
Ever	4	5	0.743	0.15	3.67			2	5	0.45	0.051	3.94			2	0						4	5	0.757	0.155	3.692			0	0
< 5 years	4	5						2	5						2	0						4	5						0	0
5+ years	0	0						0	0						0	0						0	0						0	0
SOC 5257: PUBLIC TRANSPORTATION ATTENDANTS
Never	1183	1210	1					713	682						470	528	1					844	701						339	509
Ever	1	1	0.354	0	150000000			0	0						1	1	0.423	0	8030000000			0	1						1	0
< 5 years	0	1						0	0						0	1						0	1						0	0
5+ years	1	0						0	0						1	0						0	0						1	0
SOC 5262: BAGGAGE PORTERS AND BELLHOPS
Never	1182	1210	1					711	681	1					471	529						844	702						338	508	1
Ever	2	1	2.732	0.606	12.318			2	1	2.467	0.534	11.4			0	0						0	0						2	1	2.048	0.453	9.262
< 5 years	1	1						1	1						0	0						0	0						1	1
5+ years	1	0						1	0						0	0						0	0						1	0
SOC 5263: WELFARE SERVICE AIDES
Never	1178	1194	1					712	680	1					466	514	1					842	699	1					336	495	1
Ever	6	17	0.393	0.154	1	*		1	2	0.331	0	2750000000			5	15	0.369	0.134	1.015			2	3	0.407	0.093	1.779			4	14	0.432	0.14	1.33
< 5 years	3	12	0.288	0.074	1.117			1	2						2	10	0.269	0.075	0.962	*		1	2	0.443	0.065	3.001			2	10	0.273	0.049	1.517
5+ years	3	5	0.631	0.194	2.055		0.2	0	0						3	5	0.52	0.136	1.989		0.19	1	1	0.372	0.066	2.083		0.21	2	4	1.005	0.285	3.546		0.5
SOC 5264: CHILD CARE WORKERS, EXCEPT PRIVATE HOUSEHOLD
Never	1163	1168	1					710	674	1					453	494	1					831	685	1					332	483	1
Ever	21	43	0.603	0.312	1.164			3	8	0.438	0.089	2.157			18	35	0.648	0.29	1.449			13	17	0.664	0.271	1.629			8	26	0.5	0.213	1.176
< 5 years	13	28	0.613	0.286	1.312			2	5	0.703	0.097	5.111			11	23	0.549	0.217	1.388			9	12	0.659	0.232	1.871			4	16	0.522	0.197	1.386
5+ years	8	15	0.589	0.233	1.489		0.2	1	3	0.207	0	1094380000		0.45	7	12	0.849	0.303	2.38		0.55	4	5	0.675	0.182	2.502		0.45	4	10	0.478	0.118	1.939		0.24
SOC 5269: PERSONAL SERVICE OCCUPATIONS, NEC
Never	1176	1201	1					709	677	1					467	524	1					839	695	1					337	506	1
Ever	8	10	0.727	0.245	2.158			4	5	0.624	0.154	2.527			4	5	0.951	0.18	5.021			5	7	0.495	0.134	1.828			3	3	2.517	0.698	9.079
< 5 years	5	7	0.68	0.206	2.246			2	3	0.653	0.132	3.224			3	4	0.733	0.117	4.573			3	5	0.43	0.114	1.616			2	2	3.018	0.447	20.358
5+ years	3	3	0.841	0.066	10.757		0.78	2	2	0.588	0.029	11.866		0.66	1	1	2.671	0.334	21.353		0.6	2	2	0.669	0.021	21.34		0.65	1	1	1.931	0.415	8.989		0.26
SOC 55: FARM OPERATORS AND MANAGERS
Never	1178	1207	1					708	678	1					470	529						841	701	1					337	506	1
Ever	6	4	2.376	0.501	11.268			5	4	1.989	0.377	10.486			1	0						3	1	3.187	0	92268000000			3	3	2.149	0.169	27.24
< 5 years	5	3	2.418	0.378	15.466			4	3	1.961	0.268	14.335			1	0						3	1						2	2	1.683	0.051	55.343
5+ years	1	1	2.199	0	53267000000000		0.69	1	1	2.107	0	181020000000000		0.7	0	0						0	0						1	1	3.26	0	1.0291e+16		0.74
SOC 551: FARMERS (WORKING PROPRIETORS)
Never	1178	1207	1					708	678	1					470	529						841	701	1					337	506	1
Ever	6	4	2.376	0.501	11.268			5	4	1.989	0.377	10.486			1	0						3	1	3.187	0	92268000000			3	3	2.149	0.169	27.24
< 5 years	5	3	2.418	0.378	15.466			4	3	1.961	0.268	14.335			1	0						3	1						2	2	1.683	0.051	55.343
5+ years	1	1	2.199	0	53267000000000		0.67	1	1	2.107	0	181020000000000		0.7	0	0						0	0						1	1	3.26	0	1.0291e+16		0.74
SOC 5512: GENERAL FARMERS
Never	1183	1210	1					712	681	1					471	529						844	701						339	509
Ever	1	1	0.737	0	18500000000000			1	1	0.712	0	71500000000000			0	0						0	1						1	0
< 5 years	1	1						1	1						0	0						0	1						1	0
5+ years	0	0						0	0						0	0						0	0						0	0
SOC 5513: CROP, VEGETABLE, FRUIT AND TREE NUT FARMERS
Never	1179	1208	1					709	679	1					470	529						841	702						338	506	1
Ever	5	3	3.617	0.697	18.763			4	3	2.967	0.484	18.213			1	0						3	0						2	3	1.805	0.078	41.792
< 5 years	4	2	4.372	0.638	29.964			3	2	3.421	0.378	30.952			1	0						3	0						1	2	1.193	0	798200000000
5+ years	1	1	2.205	0	53268000000000		0.76	1	1	2.117	0	180520000000000		0.77	0	0						0	0						1	1	3.241	0	1.0404e+16		0.76
SOC 56: OTHER AGRICULTURAL AND RELATED OCCUPATIONS
Never	1133	1160	1					675	641	1					458	519	1					810	677	1					323	483	1
Ever	51	51	1.032	0.673	1.582			38	41	0.984	0.603	1.606			13	10	1.11	0.348	3.543			34	25	1.203	0.681	2.125			17	26	0.796	0.423	1.498
< 5 years	28	38	0.71	0.394	1.278			21	30	0.68	0.358	1.294			7	8	0.828	0.194	3.53			20	21	0.773	0.397	1.508			8	17	0.608	0.245	1.504
5+ years	23	13	2.131	1.004	4.525	*	0.09	17	11	2.019	0.866	4.704		0.19	6	2	1.936	0.076	49.52		0.67	14	4	3.428	0.916	12.826		0.08	9	9	1.165	0.455	2.981		0.92
SOC 561: FARM OCCUPATIONS, EXCEPT MANAGERIAL
Never	1159	1187	1					698	664	1					461	523	1					829	692	1					330	495	1
Ever	25	24	1.157	0.638	2.098			15	18	0.891	0.422	1.879			10	6	2.08	0.539	8.028			15	10	1.422	0.595	3.398			10	14	0.87	0.374	2.022
< 5 years	14	18	0.708	0.328	1.525			8	13	0.524	0.212	1.296			6	5	1.538	0.278	8.495			9	10						5	8	0.847	0.232	3.092
5+ years	11	6	3.219	1.026	10.096	*	0.06	7	5	2.486	0.626	9.88		0.34	4	1	5.457	0	66276000000		0.29	6	0						5	6	0.899	0.283	2.855		0.81
SOC 5611: SUPERVISORS, FARM WORKERS
Never	1183	1211						712	682						471	529						843	702						340	509
Ever	1	0						1	0						0	0						1	0						0	0
< 5 years	1	0						1	0						0	0						1	0						0	0
5+ years	0	0						0	0						0	0						0	0						0	0
SOC 5612: GENERAL FARM WORKERS
Never	1180	1205	1					710	677	1					470	528	1					841	698	1					339	507	1
Ever	4	6	0.909	0.281	2.934			3	5	0.776	0.2	3.009			1	1	0.774	0.168	3.567			3	4	1.085	0.265	4.45			1	2	0.429	0.089	2.062
< 5 years	1	4	0.245	0	1275890000			1	3	0.248	0	1891450000			0	1						1	4						0	0
5+ years	3	2	3.341	0.401	27.839		0.36	2	2	2.667	0.246	28.945		0.57	1	0						2	0						1	2
SOC 5613: FIELD CROP AND VEGETABLE FARM WORKERS (HAND)
Never	1176	1202	1					709	678	1					467	524	1					842	700	1					334	502	1
Ever	8	9	0.975	0.315	3.025			4	4	0.873	0.175	4.367			4	5	1.059	0.172	6.505			2	2	1.005	0.059	16.991			6	7	0.967	0.275	3.408
< 5 years	4	6	0.653	0.131	3.265			1	2	0.41	0.031	5.406			3	4	0.88	0.092	8.414			0	2						4	4	1.316	0.181	9.545
5+ years	4	3	1.661	0.245	11.241		0.69	3	2	1.354	0.113	16.18		0.87	1	1	1.952	0	2.1515e+16		0.85	2	0						2	3	0.598	0.109	3.297		0.65
SOC 5614: ORCHARD AND VINEYARD AND RELATED WORKERS (HAND)
Never	1183	1207	1					713	678						470	529						844	700						339	507	1
Ever	1	4	0.178	0.038	0.82	*		0	4						1	0						0	2						1	2	0.644	0.074	5.568
< 5 years	0	4						0	4						0	0						0	2						0	2
5+ years	1	0						0	0						1	0						0	0						1	0
SOC 5616: FARM MACHINERY OPERATORS
Never	1182	1209	1					711	680	1					471	529						842	702						340	507
Ever	2	2	1.055	0.117	9.477			2	2	1.144	0.119	10.997			0	0						2	0						0	2
< 5 years	1	1	0.59	0	709809602			1	1	0.772	0	6287600000			0	0						1	0						0	1
5+ years	1	1	1.511	0	25361000000		0.9	1	1	1.464	0	27176000000		0.91	0	0						1	0						0	1
SOC 5617: LIVESTOCK WORKERS
Never	1178	1208	1					709	679	1					469	529						839	701	1					339	507	1
Ever	6	3	1.97	0.296	13.116			4	3	1.363	0.193	9.635			2	0						5	1	2.905	0	31280000000			1	2	0.994	0	51324000000
< 5 years	4	3						3	3						1	0						4	1						0	2
5+ years	2	0						1	0						1	0						1	0						1	0
SOC 5619: NURSERY WORKERS
Never	1181	1209	1					712	680	1					469	529						842	701	1					339	508	1
Ever	3	2	1.74	0.293	10.329			1	2	0.504	0.086	2.956			2	0						2	1	1.772	0.216	14.518			1	1	1.907	0	391790000000
< 5 years	3	2						1	2						2	0						2	1						1	1
5+ years	0	0						0	0						0	0						0	0						0	0
SOC 562: RELATED AGRICULTURAL OCCUPATIONS
Never	1158	1183	1					690	658	1					468	525	1					825	686	1					333	497	1
Ever	26	28	0.892	0.495	1.605			23	24	0.994	0.534	1.849			3	4	0.334	0.031	3.638			19	16	0.992	0.474	2.076			7	12	0.724	0.249	2.108
< 5 years	14	21	0.666	0.303	1.462			13	18	0.75	0.339	1.66			1	3	0.169	0.017	1.632			11	12	0.801	0.318	2.019			3	9	0.414	0.095	1.806
5+ years	12	7	1.562	0.491	4.974		0.61	10	6	1.766	0.526	5.926		0.45	2	1	0.659	0	1042400000000		0.79	8	4	1.515	0.391	5.875		0.64	4	3	1.85	0.344	9.954		0.73
SOC 5621: SUPERVISORS, RELATED AGRICULTURAL WORKERS
Never	1184	1208						713	679						471	529						844	700						340	508
Ever	0	3						0	3						0	0						0	2						0	1
< 5 years	0	1						0	1						0	0						0	0						0	1
5+ years	0	2						0	2						0	0						0	2						0	0
SOC 5622: GROUNDSKEEPERS AND GARDENERS, EXCEPT FARM
Never	1160	1191	1					692	666	1					468	525	1					826	691	1					334	500	1
Ever	24	20	1.269	0.655	2.456			21	16	1.572	0.781	3.162			3	4	0.334	0.031	3.638			18	11	1.461	0.613	3.482			6	9	0.902	0.267	3.051
< 5 years	14	15	1.024	0.427	2.455			13	12	1.281	0.526	3.118			1	3	0.169	0.017	1.632			11	9	1.183	0.422	3.314			3	6	0.66	0.127	3.42
5+ years	10	5	2.038	0.493	8.427		0.31	8	4	2.579	0.609	10.925		0.15	2	1	0.659	0	1042400000000		0.78	7	2	2.493	0.285	21.803		0.35	3	3	1.455	0.217	9.749		0.81
SOC 5624: ANIMAL CARETAKERS, EXCEPT FARM
Never	1182	1205	1					711	676	1					471	529						843	698	1					339	507	1
Ever	2	6	0.224	0.046	1.107			2	6	0.227	0.045	1.148			0	0						1	4	0.185	0.037	0.918	*		1	2	0.389	0	8875150000
< 5 years	0	5						0	5						0	0						0	3						0	2
5+ years	2	1						2	1						0	0						1	1						1	0
SOC 57: FORESTRY AND LOGGING OCCUPATIONS
Never	1183	1211						712	682						471	529						843	702						340	509
Ever	1	0						1	0						0	0						1	0						0	0
< 5 years	1	0						1	0						0	0						1	0						0	0
5+ years	0	0						0	0						0	0						0	0						0	0
SOC 573: TIMBER CUTTING AND RELATED OCCUPATIONS
Never	1183	1211						712	682						471	529						843	702						340	509
Ever	1	0						1	0						0	0						1	0						0	0
< 5 years	1	0						1	0						0	0						1	0						0	0
5+ years	0	0						0	0						0	0						0	0						0	0
SOC 60: SUPERVISORS, MECHANICS AND REPAIRERS
Never	1170	1194	1					701	666	1					469	528	1					830	690	1					340	504
Ever	14	17	0.882	0.413	1.883			12	16	0.77	0.351	1.689			2	1	14.676	0	210000000000			14	12	1.201	0.524	2.755			0	5
< 5 years	4	7	0.56	0.172	1.828			2	7	0.306	0.082	1.137			2	0						4	3	1.275	0.268	6.08			0	4
5+ years	10	10	1.126	0.45	2.814		0.9	10	9	1.156	0.457	2.923		0.93	0	1						10	9	1.176	0.461	3.005		0.71	0	1
SOC 61: MECHANICS AND REPAIRERS
Never	1065	1081	1					595	557	1					470	524	1					762	619	1					303	462	1
Ever	119	130	0.793	0.58	1.084			118	125	0.793	0.58	1.084			1	5	0.182	0.045	0.741	*		82	83	0.737	0.497	1.093			37	47	0.956	0.614	1.49
< 5 years	36	25	1.24	0.692	2.224			35	23	1.264	0.697	2.294			1	2						24	15	1.141	0.569	2.287			12	10	1.505	0.652	3.471
5+ years	83	105	0.688	0.485	0.975	*	0.04	83	102	0.71	0.499	1.01		0.06	0	3						58	68	0.643	0.413	1.001	*	0.05	25	37	0.82	0.481	1.399		0.48
SOC 611: VEHICLE AND MOBILE EQUIPMENT MECHANICS AND REPAIRERS
Never	1130	1164	1					660	635	1					470	529						805	670	1					325	494	1
Ever	54	47	0.877	0.552	1.393			53	47	0.864	0.544	1.371			1	0						39	32	0.846	0.469	1.526			15	15	0.946	0.43	2.081
< 5 years	22	11	1.33	0.568	3.115			21	11	1.26	0.526	3.021			1	0						14	9	0.994	0.379	2.607			8	2	4.171	0.466	37.338
5+ years	32	36	0.721	0.424	1.226		0.27	32	36	0.727	0.429	1.23		0.26	0	0						25	23	0.784	0.394	1.563		0.5	7	13	0.492	0.174	1.394		0.25
SOC 6111: AUTOMOBILE MECHANICS
Never	1154	1185	1					683	656	1					471	529						823	683	1					331	502	1
Ever	30	26	0.79	0.413	1.513			30	26	0.796	0.416	1.524			0	0						21	19	0.686	0.325	1.448			9	7	1.477	0.468	4.659
< 5 years	13	7	1.059	0.359	3.127			13	7	1.055	0.354	3.141			0	0						8	6	0.726	0.226	2.326			5	1	6.946	0	179520000000
5+ years	17	19	0.668	0.293	1.523		0.35	17	19	0.676	0.295	1.549		0.37	0	0						13	13	0.664	0.257	1.714		0.37	4	6	0.694	0.144	3.337		0.85
SOC 6112: BUS AND TRUCK ENGINE, AND DIESEL ENGINE MECHANICS
[truncated: 1,394 more rows]
